# Supplementary material for: Causal effects of gut microbiota on diabetic retinopathy: A Mendelian randomization study
Source: Front Immunol. 2022 Sep 8;13:930318. doi: 10.3389/fimmu.2022.930318 (PMC9496187; doi:10.3389/fimmu.2022.930318)
Supplement: Supplementary file 1 [file Table_1.xlsx]

## Sheet: Supplementary table 1
Supplementary table 1 IVs related to 211 GM taxa and DR (locus-wide significance, P<1.00E-05)
NO.	Level	NO.	Exposure	SNP	effect_allele	se.GM	beta.GM	P.GM	se.DR	beta.DR	P.DR	F
1	phylum	1	Lentisphaerae	rs1002941	G	0.0233382	0.107661	4.31e-06	0.0149	-0.0186	0.2136	21.2804
2	phylum	2	Lentisphaerae	rs11770843	C	0.0234776	0.111896	1.14e-06	0.0138	-0.0141	0.3068	22.7153
3	phylum	3	Lentisphaerae	rs17114848	G	0.0324162	0.148972	6.77e-06	0.0217	0.0071	0.7441	21.1196
4	phylum	4	Lentisphaerae	rs2031282	A	0.0270263	0.120412	5.86e-06	0.017	0.0031	0.8548	19.8503
5	phylum	5	Lentisphaerae	rs2825714	A	0.0289096	-0.138226	1.5e-06	0.0172	0.0137	0.4278	22.8611
6	phylum	6	Lentisphaerae	rs60995569	T	0.0336806	-0.16062	9.19e-06	0.0206	0.0021	0.9199	22.7426
7	phylum	7	Lentisphaerae	rs62570196	C	0.0439621	-0.217203	9.64e-07	0.0323	-0.0415	0.1996	24.4104
8	phylum	8	Lentisphaerae	rs72640280	A	0.0485947	0.220185	5.19e-06	0.0281	-0.0027	0.9246	20.5305
9	phylum	9	Lentisphaerae	rs77599476	A	0.0479918	0.229981	1.9e-06	0.0281	0.0172	0.539	22.9642
10	phylum	10	Tenericutes	rs10108398	G	0.0153953	0.0769142	1.09e-06	0.0144	-0.0118	0.4117	24.9596
11	phylum	11	Tenericutes	rs11890098	A	0.0153389	0.074438	9.57e-07	0.0143	0.0272	0.05786	23.5507
12	phylum	12	Tenericutes	rs12566890	T	0.0230978	-0.101147	3.65e-06	0.0192	0.0079	0.6825	19.1763
13	phylum	13	Tenericutes	rs17214486	C	0.0135623	0.06099	6.61e-06	0.0138	-0.0096	0.4866	20.2233
14	phylum	14	Tenericutes	rs2464826	A	0.0211806	0.0944239	8.4e-06	0.0203	-0.013	0.5207	19.8741
15	phylum	15	Tenericutes	rs28537087	G	0.0188312	0.0820873	8.07e-06	0.0149	0.0061	0.6854	19.0019
16	phylum	16	Tenericutes	rs3768491	A	0.0149061	-0.0681052	4.23e-06	0.0142	-0.0133	0.3469	20.8753
17	phylum	17	Tenericutes	rs4885016	T	0.0181628	-0.0819606	7.27e-06	0.0189	0.0229	0.2267	20.3632
18	phylum	18	Tenericutes	rs6043847	T	0.0248606	-0.114937	4.55e-06	0.0274	-0.0081	0.7687	21.3746
19	phylum	19	Tenericutes	rs72901605	T	0.0178119	-0.0841852	3.26e-06	0.0202	-0.0163	0.4181	22.3383
20	phylum	20	Tenericutes	rs74603314	T	0.0462918	0.221639	1.56e-06	0.0329	0.0015	0.9646	22.9238
21	phylum	21	Tenericutes	rs78169027	A	0.0237289	-0.108283	5.88e-06	0.0273	-0.032	0.2405	20.824
22	phylum	22	Euryarchaeota	rs10202904	T	0.0230271	-0.115986	6.19e-07	0.0131	0.0028	0.8303	25.3706
23	phylum	23	Euryarchaeota	rs11022995	G	0.0228889	-0.10373	7.73e-06	0.0129	-0.0055	0.6719	20.538
24	phylum	24	Euryarchaeota	rs34928225	T	0.0425421	0.19977	4.33e-06	0.0222	-0.007	0.7539	22.0506
25	phylum	25	Euryarchaeota	rs45498998	G	0.029229	-0.131882	5.32e-06	0.0178	0.0115	0.5191	20.3585
26	phylum	26	Euryarchaeota	rs6064552	T	0.0275749	-0.123612	9.34e-06	0.0166	0.04	0.01602	20.0952
27	phylum	27	Euryarchaeota	rs6508769	T	0.0337091	0.150529	8.12e-06	0.0181	0.0016	0.9307	19.9409
28	phylum	28	Euryarchaeota	rs7015093	G	0.0264389	-0.118111	7.2e-06	0.0146	-0.007	0.631	19.9569
29	phylum	29	Euryarchaeota	rs76029318	T	0.0438442	0.214866	1.05e-06	0.0264	-0.0178	0.5003	24.0167
30	phylum	30	Euryarchaeota	rs7635189	G	0.0259356	0.119983	4.64e-06	0.0144	-0.0015	0.9199	21.4017
31	phylum	31	Euryarchaeota	rs77658038	A	0.0340856	-0.160157	4.75e-06	0.016	-0.0539	0.0007303	22.0774
32	phylum	32	Euryarchaeota	rs894996	C	0.0440033	0.203577	5.12e-06	0.0252	0.0197	0.4343	21.4035
33	phylum	33	Proteobacteria	rs10750258	A	0.010824	-0.0491248	8.72e-06	0.0134	0.0057	0.67	20.5979
34	phylum	34	Proteobacteria	rs11126162	T	0.0187079	-0.0770689	9.26e-06	0.0234	0.0236	0.3124	16.9711
35	phylum	35	Proteobacteria	rs11715072	G	0.0115246	-0.0519289	6.9e-06	0.014	0.001	0.9405	20.3031
36	phylum	36	Proteobacteria	rs12150865	C	0.0106407	0.0511615	1.54e-06	0.0128	0.0197	0.1239	23.1177
37	phylum	37	Proteobacteria	rs12467198	C	0.011138	0.0498267	6.31e-06	0.013	0.0079	0.5398	20.013
38	phylum	38	Proteobacteria	rs2347697	G	0.0108968	0.0502281	4.27e-06	0.0139	0.0071	0.6076	21.247
39	phylum	39	Proteobacteria	rs2532663	G	0.0258034	-0.125578	7.47e-07	0.0213	0.0332	0.1202	23.6851
40	phylum	40	Proteobacteria	rs3890996	T	0.0105645	-0.0474614	6.95e-06	0.0129	-0.0074	0.5642	20.183
41	phylum	41	Proteobacteria	rs4340090	C	0.0153387	-0.0668162	9.99e-06	0.0199	0.005	0.8005	18.9751
42	phylum	42	Proteobacteria	rs6707783	C	0.0187782	0.0849593	8.09e-06	0.0224	0.0199	0.374	20.4698
43	phylum	43	Proteobacteria	rs72771021	C	0.0309242	0.141726	7.18e-06	0.0256	0.0401	0.1183	21.004
44	phylum	44	Proteobacteria	rs922773	C	0.0157851	-0.0803778	3.68e-07	0.0213	0.0162	0.4474	25.9285
45	phylum	45	Actinobacteria	rs11766971	T	0.010646	0.0476376	9.4e-06	0.0129	0.0009	0.9442	20.0227
46	phylum	46	Actinobacteria	rs12528285	C	0.0180784	0.0809469	5.69e-06	0.0206	0.0108	0.6003	20.0484
47	phylum	47	Actinobacteria	rs13192624	T	0.0117742	-0.0522862	9.33e-06	0.015	-0.0106	0.4808	19.7201
48	phylum	48	Actinobacteria	rs1397793	G	0.0111587	-0.0521387	3.74e-06	0.0141	0.0064	0.6487	21.8318
49	phylum	49	Actinobacteria	rs4429415	C	0.0111343	0.0581908	2.05e-07	0.0129	-0.0301	0.02025	27.3136
50	phylum	50	Actinobacteria	rs55888705	A	0.0109975	0.0534221	1.31e-06	0.0143	0.0149	0.2969	23.5967
51	phylum	51	Actinobacteria	rs6496870	T	0.0113809	0.0510777	4.62e-06	0.0134	0.0201	0.1325	20.1424
52	phylum	52	Actinobacteria	rs6743026	T	0.0134622	0.0589446	9.88e-06	0.0163	-0.0123	0.4514	19.1714
53	phylum	53	Actinobacteria	rs74037001	G	0.0165334	-0.0819391	6.71e-07	0.0227	0.0168	0.4591	24.5618
54	phylum	54	Actinobacteria	rs75211493	G	0.0184739	0.0840786	9.27e-06	0.0249	-0.0059	0.8131	20.7136
55	phylum	55	Actinobacteria	rs7570971	A	0.0113623	0.086653	1.41e-14	0.0131	0.0032	0.8078	58.1615
56	phylum	56	Actinobacteria	rs80124826	T	0.0278566	-0.124191	8.75e-06	0.0395	-0.0032	0.9362	19.8759
57	phylum	57	Actinobacteria	rs857444	C	0.0109885	0.0507315	3.8e-06	0.0133	-0.0061	0.6476	21.3148
58	phylum	58	Actinobacteria	rs9833771	T	0.0106564	0.0490077	4.07e-06	0.0129	-0.0004	0.9782	21.1498
59	phylum	59	Firmicutes	rs112334273	G	0.0127415	0.0627459	9.26e-07	0.0144	0.0075	0.6012	24.2509
60	phylum	60	Firmicutes	rs2273429	A	0.0153063	-0.0702112	9.26e-06	0.021	-0.0214	0.3098	21.0413
61	phylum	61	Firmicutes	rs2332027	G	0.0104823	-0.0482656	4.05e-06	0.0133	-0.0194	0.1438	21.2013
62	phylum	62	Firmicutes	rs2547978	A	0.0105075	0.0465802	8.57e-06	0.0133	-0.0115	0.389	19.652
63	phylum	63	Firmicutes	rs3792064	G	0.0182532	0.0897349	6.75e-07	0.0287	-0.006	0.8357	24.1682
64	phylum	64	Firmicutes	rs3852931	C	0.0105	-0.0482086	4.53e-06	0.0135	-0.0021	0.8776	21.0801
65	phylum	65	Firmicutes	rs4750583	A	0.0137936	0.0616007	5.79e-06	0.0165	-0.019	0.2501	19.9442
66	phylum	66	Firmicutes	rs56199908	T	0.041051	-0.186194	8.67e-06	0.0288	0.0297	0.303	20.5724
67	phylum	67	Firmicutes	rs6814436	T	0.0150844	0.0680205	6.8e-06	0.0184	-0.0054	0.7679	20.3341
68	phylum	68	Firmicutes	rs6815608	T	0.0210869	0.0935765	7.24e-06	0.0179	-0.0099	0.5781	19.6929
69	phylum	69	Firmicutes	rs7247191	T	0.0157424	-0.0713033	4.73e-06	0.0215	0.0006	0.9765	20.5153
70	phylum	70	Firmicutes	rs72738886	T	0.0190398	0.0864609	7.68e-06	0.0243	-0.0405	0.09491	20.6213
71	phylum	71	Firmicutes	rs72771021	C	0.0308303	-0.141357	5.12e-06	0.0256	0.0401	0.1183	21.0221
72	phylum	72	Firmicutes	rs8085381	G	0.0146219	0.0647291	8.67e-06	0.0166	0.032	0.05418	19.597
73	phylum	73	Verrucomicrobia	rs11252894	A	0.0162769	0.0784055	1.11e-06	0.0151	-0.03	0.04744	23.2032
74	phylum	74	Verrucomicrobia	rs117107102	A	0.0427565	0.204283	2.68e-06	0.0302	-0.0099	0.7423	22.8275
75	phylum	75	Verrucomicrobia	rs11729256	T	0.0146953	0.0696984	2.23e-06	0.0171	0.036	0.03522	22.495
76	phylum	76	Verrucomicrobia	rs12512971	A	0.0398053	0.171057	9.81e-06	0.024	-0.0398	0.09713	18.4671
77	phylum	77	Verrucomicrobia	rs12908520	G	0.012823	0.0594916	3.4e-06	0.013	-0.0088	0.4979	21.5244
78	phylum	78	Verrucomicrobia	rs2602429	C	0.0153487	0.0764148	8.71e-07	0.0147	-0.0156	0.2876	24.7864
79	phylum	79	Verrucomicrobia	rs3995795	C	0.0138592	0.0610914	9.72e-06	0.0132	-0.0036	0.7876	19.4305
80	phylum	80	Verrucomicrobia	rs45598138	C	0.03054	-0.143901	2.19e-06	0.0414	-0.047	0.2568	22.202
81	phylum	81	Verrucomicrobia	rs61779207	G	0.0164385	-0.0755253	5.28e-06	0.0155	-0.0275	0.07637	21.1087
82	phylum	82	Verrucomicrobia	rs74542928	T	0.0231324	0.115994	4.08e-07	0.03	0.0316	0.2935	25.1439
83	phylum	83	Verrucomicrobia	rs76430504	T	0.025458	-0.11753	3.5e-06	0.0301	0.0011	0.9696	21.3132
84	phylum	84	Verrucomicrobia	rs9349825	A	0.0143911	-0.0660243	6.27e-06	0.0165	0.0004	0.9819	21.0483
85	phylum	85	Cyanobacteria	rs12555298	G	0.0219351	0.0974327	8.09e-06	0.0171	0.019	0.2676	19.7301
86	phylum	86	Cyanobacteria	rs2585223	T	0.0247743	0.111364	8.86e-06	0.0196	-0.0129	0.5115	20.2064
87	phylum	87	Cyanobacteria	rs584122	C	0.0326827	-0.151774	4.23e-06	0.0273	0.0105	0.7023	21.5654
88	phylum	88	Cyanobacteria	rs61972390	T	0.0242469	0.107346	9.11e-06	0.0189	0.0403	0.03341	19.6001
89	phylum	89	Cyanobacteria	rs7148504	G	0.0176621	0.0800404	6.62e-06	0.0131	0.0043	0.7437	20.5369
90	phylum	90	Cyanobacteria	rs76531781	T	0.0493393	-0.231868	2.87e-06	0.0328	0.0536	0.102	22.0849
91	phylum	91	Cyanobacteria	rs789068	G	0.0212922	-0.111385	1.57e-07	0.0184	0.0041	0.8258	27.3661
92	phylum	92	Cyanobacteria	rs9864379	T	0.0268045	-0.138933	2.03e-07	0.0182	0.0039	0.8297	26.8657
93	phylum	93	Bacteroidetes	rs17343978	A	0.0120272	-0.0556041	7.22e-06	0.0159	-0.0192	0.2268	21.3739
94	phylum	94	Bacteroidetes	rs2032750	T	0.0106804	-0.0510857	1.71e-06	0.0129	0.0099	0.4456	22.8782
95	phylum	95	Bacteroidetes	rs62531359	T	0.0149886	0.0657788	8.42e-06	0.0167	0.018	0.2806	19.2597
96	phylum	96	Bacteroidetes	rs62575403	C	0.0311079	0.145424	2.96e-06	0.0324	-0.0132	0.6848	21.854
97	phylum	97	Bacteroidetes	rs6586324	T	0.0105437	0.0477792	7.37e-06	0.013	0.0061	0.638	20.5349
98	phylum	98	Bacteroidetes	rs72706335	T	0.0493382	-0.223193	7.13e-06	0.0409	0.0158	0.6999	20.4642
99	phylum	99	Bacteroidetes	rs73512608	G	0.0236743	-0.123117	2.54e-07	0.0285	0.0188	0.5103	27.0447
100	phylum	100	Bacteroidetes	rs73846128	A	0.0133481	-0.0664262	4.78e-07	0.0181	0.009	0.6187	24.7649
101	phylum	101	Bacteroidetes	rs73975615	G	0.0442629	-0.207163	1.2e-06	0.0747	-0.0626	0.4016	21.905
102	phylum	102	Bacteroidetes	rs929878	C	0.0121526	-0.0540001	6.51e-06	0.0157	-0.0188	0.231	19.7447
103	class	1	Lentisphaeria	rs1002941	G	0.0233484	0.105025	8.15e-06	0.0149	-0.0186	0.2136	20.2334
104	class	2	Lentisphaeria	rs11770843	C	0.0234879	0.109431	1.91e-06	0.0138	-0.0141	0.3068	21.7066
105	class	3	Lentisphaeria	rs17114848	G	0.0324332	0.152377	4.06e-06	0.0217	0.0071	0.7441	22.0729
106	class	4	Lentisphaeria	rs2031282	A	0.0270329	0.122369	4.38e-06	0.017	0.0031	0.8548	20.4905
107	class	5	Lentisphaeria	rs2825714	A	0.0289246	-0.13741	1.72e-06	0.0172	0.0137	0.4278	22.5685
108	class	6	Lentisphaeria	rs62570196	C	0.0439866	-0.21635	1.08e-06	0.0323	-0.0415	0.1996	24.1922
109	class	7	Lentisphaeria	rs72640280	A	0.0486196	0.220207	5.18e-06	0.0281	-0.0027	0.9246	20.5134
110	class	8	Lentisphaeria	rs77599476	A	0.0480168	0.230292	1.86e-06	0.0281	0.0172	0.539	23.0022
111	class	9	Mollicutes	rs10108398	G	0.0153953	0.0769142	1.09e-06	0.0144	-0.0118	0.4117	24.9596
112	class	10	Mollicutes	rs11890098	A	0.0153389	0.074438	9.57e-07	0.0143	0.0272	0.05786	23.5507
113	class	11	Mollicutes	rs12566890	T	0.0230978	-0.101147	3.65e-06	0.0192	0.0079	0.6825	19.1763
114	class	12	Mollicutes	rs17214486	C	0.0135623	0.06099	6.61e-06	0.0138	-0.0096	0.4866	20.2233
115	class	13	Mollicutes	rs2464826	A	0.0211806	0.0944239	8.4e-06	0.0203	-0.013	0.5207	19.8741
116	class	14	Mollicutes	rs28537087	G	0.0188312	0.0820873	8.07e-06	0.0149	0.0061	0.6854	19.0019
117	class	15	Mollicutes	rs3768491	A	0.0149061	-0.0681052	4.23e-06	0.0142	-0.0133	0.3469	20.8753
118	class	16	Mollicutes	rs4885016	T	0.0181628	-0.0819606	7.27e-06	0.0189	0.0229	0.2267	20.3632
119	class	17	Mollicutes	rs6043847	T	0.0248606	-0.114937	4.55e-06	0.0274	-0.0081	0.7687	21.3746
120	class	18	Mollicutes	rs72901605	T	0.0178119	-0.0841852	3.26e-06	0.0202	-0.0163	0.4181	22.3383
121	class	19	Mollicutes	rs74603314	T	0.0462918	0.221639	1.56e-06	0.0329	0.0015	0.9646	22.9238
122	class	20	Mollicutes	rs78169027	A	0.0237289	-0.108283	5.88e-06	0.0273	-0.032	0.2405	20.824
123	class	21	Melainabacteria	rs10148250	G	0.0193381	0.0861928	8.67e-06	0.0136	-0.0229	0.09098	19.8662
124	class	22	Melainabacteria	rs10738747	G	0.0184409	0.0814624	9.96e-06	0.013	-0.0032	0.803	19.5141
125	class	23	Melainabacteria	rs11150282	T	0.0196972	0.0989488	6.03e-07	0.0134	0.0094	0.482	25.2356
126	class	24	Melainabacteria	rs113884518	T	0.0454982	-0.205352	8.06e-06	0.042	0.0228	0.5868	20.3708
127	class	25	Melainabacteria	rs28678345	T	0.0470878	0.214848	6.69e-06	0.03	-0.0221	0.4603	20.8184
128	class	26	Melainabacteria	rs367480	G	0.0185796	-0.083758	8.2e-06	0.0134	-0.0105	0.4324	20.3226
129	class	27	Melainabacteria	rs4129395	G	0.0185106	0.0896187	1.48e-06	0.0129	-0.0025	0.8448	23.44
130	class	28	Melainabacteria	rs789069	A	0.0234287	-0.103539	6.85e-06	0.0184	0.0041	0.8258	19.5305
131	class	29	Melainabacteria	rs79790072	T	0.0487841	0.226722	3.29e-06	0.0372	-0.0514	0.1673	21.5989
132	class	30	Melainabacteria	rs9864379	T	0.0292553	-0.159735	5.36e-08	0.0182	0.0039	0.8297	29.8118
133	class	31	Methanobacteria	rs10202904	T	0.0235357	-0.121754	3.01e-07	0.0131	0.0028	0.8303	26.7615
134	class	32	Methanobacteria	rs10424197	G	0.0247517	-0.111274	9.28e-06	0.0149	0.0246	0.09844	20.2106
135	class	33	Methanobacteria	rs4257531	G	0.0364959	0.164498	7.44e-06	0.0212	0.0049	0.818	20.3158
136	class	34	Methanobacteria	rs6508769	T	0.0344519	0.153519	8.23e-06	0.0181	0.0016	0.9307	19.8564
137	class	35	Methanobacteria	rs73068003	G	0.0351803	-0.15814	8.45e-06	0.0219	-0.0126	0.5639	20.2063
138	class	36	Methanobacteria	rs73457410	A	0.0436695	0.21534	1.41e-06	0.0263	-0.0161	0.5404	24.316
139	class	37	Methanobacteria	rs75208022	C	0.048763	-0.227245	5.92e-06	0.022	-0.0004	0.9862	21.7173
140	class	38	Methanobacteria	rs894996	C	0.0449076	0.216999	1.88e-06	0.0252	0.0197	0.4343	23.3495
141	class	39	Clostridia	rs10774377	A	0.0113858	0.052659	3.24e-06	0.013	-0.0191	0.142	21.3902
142	class	40	Clostridia	rs112334273	G	0.0127404	0.0641008	3.81e-07	0.0144	0.0075	0.6012	25.3141
143	class	41	Clostridia	rs13105690	T	0.011818	-0.0529097	8.78e-06	0.0143	0.0012	0.932	20.044
144	class	42	Clostridia	rs13179700	T	0.0109569	0.0511937	3.37e-06	0.0136	0.0133	0.3267	21.8303
145	class	43	Clostridia	rs1842454	G	0.0127338	-0.0547202	8.72e-06	0.0165	0.0133	0.4201	18.4662
146	class	44	Clostridia	rs2273429	A	0.0153105	-0.0724037	4.52e-06	0.021	-0.0214	0.3098	22.3637
147	class	45	Clostridia	rs6797343	G	0.0134556	0.0592279	9.36e-06	0.0163	0.0198	0.2234	19.3751
148	class	46	Clostridia	rs6814436	T	0.0150815	0.0739995	9.65e-07	0.0184	-0.0054	0.7679	24.0751
149	class	47	Clostridia	rs6815608	T	0.0210883	0.103803	4.02e-07	0.0179	-0.0099	0.5781	24.2292
150	class	48	Clostridia	rs72738886	T	0.0190393	0.086617	8.24e-06	0.0243	-0.0405	0.09491	20.6969
151	class	49	Clostridia	rs72915163	T	0.0120557	-0.0581025	1.34e-06	0.3356	0.0771	0.8182	23.2275
152	class	50	Deltaproteobacteria	rs1035691	A	0.0121602	-0.055176	9.65e-06	0.0132	-0.0072	0.5858	20.5883
153	class	51	Deltaproteobacteria	rs11599763	T	0.0117397	-0.0544219	3.94e-06	0.0132	-0.0024	0.8572	21.49
154	class	52	Deltaproteobacteria	rs17084793	G	0.015953	-0.0710762	5.69e-06	0.0182	0.0009	0.9584	19.8501
155	class	53	Deltaproteobacteria	rs17791387	A	0.0154246	-0.0735881	1.6e-06	0.022	-0.0191	0.3857	22.7607
156	class	54	Deltaproteobacteria	rs2838334	G	0.0124124	0.0561722	5.45e-06	0.0135	0.0049	0.7158	20.4801
157	class	55	Deltaproteobacteria	rs3935584	C	0.011566	-0.0523485	7.5e-06	0.0129	0.0025	0.848	20.4851
158	class	56	Deltaproteobacteria	rs4506934	C	0.02012	-0.0936514	3.59e-06	0.02	0.0022	0.9123	21.6656
159	class	57	Deltaproteobacteria	rs55744759	A	0.0170738	-0.0779693	7.31e-06	0.0203	-0.0088	0.6639	20.8538
160	class	58	Deltaproteobacteria	rs6058181	C	0.0165958	0.0825716	3.4e-07	0.0174	0.0173	0.3205	24.755
161	class	59	Deltaproteobacteria	rs62020470	A	0.0129358	-0.0585411	4.85e-06	0.0168	0.0035	0.8349	20.4801
162	class	60	Deltaproteobacteria	rs9928243	C	0.0117718	-0.0538457	5.02e-06	0.0129	-0.0115	0.3735	20.9227
163	class	61	Erysipelotrichia	rs1074800	A	0.010887	0.0492438	6.15e-06	0.013	-0.0048	0.7128	20.459
164	class	62	Erysipelotrichia	rs10781552	C	0.0116074	-0.0552212	2.33e-06	0.0143	0.0029	0.8417	22.6329
165	class	63	Erysipelotrichia	rs17530232	A	0.0224648	0.10305	2.79e-06	0.0289	0.023	0.4255	21.0423
166	class	64	Erysipelotrichia	rs1884466	C	0.0106939	-0.0475363	9.53e-06	0.0129	0.0456	0.0004171	19.7598
167	class	65	Erysipelotrichia	rs2300774	G	0.0106784	0.0524152	8.95e-07	0.0129	-0.0081	0.5309	24.0937
168	class	66	Erysipelotrichia	rs290833	T	0.0111376	-0.0497374	8.03e-06	0.0129	-0.0049	0.7026	19.9425
169	class	67	Erysipelotrichia	rs35161940	T	0.0167641	-0.0806041	1.85e-06	0.0208	0.0015	0.9421	23.1182
170	class	68	Erysipelotrichia	rs4078432	C	0.0133764	-0.0608929	4.23e-06	0.0171	0.0291	0.0881	20.7232
171	class	69	Erysipelotrichia	rs56970041	T	0.0164471	0.0724144	5.4e-06	0.0268	0.011	0.6807	19.3854
172	class	70	Erysipelotrichia	rs62504403	C	0.0127883	0.0681159	1.12e-07	0.0163	-0.0111	0.4957	28.3706
173	class	71	Erysipelotrichia	rs7234058	T	0.0194091	-0.0945759	9.12e-07	0.0224	0.0406	0.07004	23.7438
174	class	72	Erysipelotrichia	rs7826267	T	0.0199131	-0.0839071	9.28e-06	0.0263	0.0076	0.7727	17.755
175	class	73	Erysipelotrichia	rs8003149	C	0.0116888	0.0538798	4.08e-06	0.0136	0.0071	0.6006	21.2477
176	class	74	Alphaproteobacteria	rs140912403	C	0.0317708	-0.160677	6.2e-07	0.0276	-0.0065	0.8137	25.5772
177	class	75	Alphaproteobacteria	rs34569731	A	0.0157564	0.0705145	7.38e-06	0.0134	0.0313	0.01954	20.0283
178	class	76	Alphaproteobacteria	rs55876211	C	0.0184159	-0.080811	7.54e-06	0.0148	-0.0146	0.3221	19.2554
179	class	77	Alphaproteobacteria	rs62285697	C	0.0180912	0.0805256	9.76e-06	0.0149	-0.0026	0.8631	19.8123
180	class	78	Alphaproteobacteria	rs76784716	A	0.0267738	0.133271	5.09e-07	0.0203	-0.0313	0.1231	24.7773
181	class	79	Alphaproteobacteria	rs7960664	G	0.0215149	0.0969489	8.84e-06	0.0229	-0.0186	0.4165	20.3053
182	class	80	Alphaproteobacteria	rs9813022	A	0.0153867	-0.0751277	1.05e-06	0.0133	0.0011	0.9352	23.8403
183	class	81	Actinobacteria	rs11655079	T	0.0124286	-0.0560674	5.93e-06	0.0165	0.0198	0.231	20.3507
184	class	82	Actinobacteria	rs11745923	G	0.0115529	0.0563759	1.58e-06	0.0132	-0.0127	0.3341	23.8124
185	class	83	Actinobacteria	rs12049045	A	0.0114325	0.0510452	8.63e-06	0.0132	-0.0006	0.9612	19.9356
186	class	84	Actinobacteria	rs134366	G	0.023501	0.111877	1.5e-06	0.0254	-0.0137	0.5898	22.6624
187	class	85	Actinobacteria	rs1376754	G	0.0112503	0.0509242	6.71e-06	0.0129	-0.0237	0.06584	20.489
188	class	86	Actinobacteria	rs1515761	T	0.0169884	0.0762317	4.96e-06	0.0246	-0.0294	0.2317	20.1357
189	class	87	Actinobacteria	rs182549	C	0.012066	0.111489	3.79e-20	0.0132	-0.0009	0.9466	85.3772
190	class	88	Actinobacteria	rs4945008	A	0.0121393	0.0540741	5.39e-06	0.0132	-0.0062	0.6376	19.8421
191	class	89	Actinobacteria	rs6660520	A	0.0134495	0.0711483	1.11e-07	0.0145	-0.01	0.4887	27.9843
192	class	90	Actinobacteria	rs72767435	T	0.0273626	-0.126352	2.57e-06	0.0284	-0.0366	0.1978	21.3231
193	class	91	Actinobacteria	rs7322849	T	0.0192976	0.0944467	6.21e-07	0.0225	0.0028	0.9001	23.9534
194	class	92	Actinobacteria	rs80083040	T	0.0348017	0.155784	8.62e-06	0.0315	0.0409	0.1936	20.0376
195	class	93	Actinobacteria	rs857444	C	0.011539	0.0509553	8.92e-06	0.0133	-0.0061	0.6476	19.5002
196	class	94	Actinobacteria	rs961091	G	0.011255	0.0501255	8.68e-06	0.0133	0.0055	0.6819	19.8348
197	class	95	Bacilli	rs11110282	A	0.0217379	-0.101189	4.85e-06	0.0299	0.0214	0.4753	21.6688
198	class	96	Bacilli	rs11730038	G	0.0128717	-0.0630747	1.96e-06	0.0142	0.0267	0.05913	24.0124
199	class	97	Bacilli	rs12797734	T	0.0126793	0.0572158	7.21e-06	0.0149	0.0009	0.954	20.363
200	class	98	Bacilli	rs13068444	A	0.0136407	0.0601035	9.53e-06	0.0168	-0.0052	0.7589	19.4144
201	class	99	Bacilli	rs1595463	C	0.0108547	0.0476864	7.97e-06	0.013	0.0056	0.6645	19.2998
202	class	100	Bacilli	rs28564647	T	0.0137579	-0.0613034	7.81e-06	0.0173	-0.0033	0.8476	19.8548
203	class	101	Bacilli	rs2952251	A	0.0123903	-0.0598868	1.08e-06	0.0167	-0.0064	0.6986	23.3615
204	class	102	Bacilli	rs34989881	A	0.0246039	0.111056	6.55e-06	0.0305	0	0.9998	20.374
205	class	103	Bacilli	rs35344081	G	0.0127066	0.0619529	1.01e-06	0.0146	0.0125	0.3916	23.7718
206	class	104	Bacilli	rs4028634	T	0.0109842	0.0520614	2.21e-06	0.0133	-0.0036	0.7841	22.4646
207	class	105	Bacilli	rs4459992	T	0.0116362	0.0535854	4.3e-06	0.0137	-0.0032	0.8166	21.2066
208	class	106	Bacilli	rs57872228	C	0.0146647	-0.0714773	9.22e-07	0.02	0.0128	0.5228	23.7569
209	class	107	Bacilli	rs694949	A	0.0180042	-0.081146	7.6e-06	0.0219	0.0192	0.3787	20.3135
210	class	108	Bacilli	rs74663707	C	0.0224074	0.0979154	8.46e-06	0.0262	0.0137	0.6005	19.095
211	class	109	Bacilli	rs7666190	C	0.0247934	-0.104044	8.47e-06	0.0201	-0.017	0.3979	17.6102
212	class	110	Bacilli	rs77558518	A	0.0222879	-0.107255	1.34e-06	0.022	-0.0064	0.7699	23.1577
213	class	111	Bacilli	rs78938557	T	0.0232858	0.108007	1.07e-06	0.0383	0.0759	0.04763	21.5142
214	class	112	Bacilli	rs9581006	C	0.0467697	0.225309	1.79e-06	0.0341	-0.0276	0.4189	23.2075
215	class	113	Betaproteobacteria	rs11128180	A	0.0128769	0.0592944	3.67e-06	0.0152	-0.0253	0.09619	21.2033
216	class	114	Betaproteobacteria	rs1511453	A	0.0199158	0.0923492	4.76e-06	0.0274	0.0051	0.8518	21.5016
217	class	115	Betaproteobacteria	rs1928341	A	0.0110408	0.0525581	2.02e-06	0.0131	-0.0028	0.8294	22.661
218	class	116	Betaproteobacteria	rs2321387	G	0.0109424	-0.0494596	5.8e-06	0.013	0.001	0.9405	20.4304
219	class	117	Betaproteobacteria	rs2613606	C	0.0109091	-0.0513106	2.2e-06	0.013	0.0057	0.6595	22.1226
220	class	118	Betaproteobacteria	rs320161	A	0.01262	0.0572286	7.33e-06	0.0153	0.0053	0.728	20.5641
221	class	119	Betaproteobacteria	rs4033856	C	0.0167237	0.0832423	5.17e-07	0.023	-0.0001	0.9961	24.7756
222	class	120	Betaproteobacteria	rs6087811	T	0.0198522	-0.0978177	7.44e-07	0.0213	0.0016	0.9417	24.2783
223	class	121	Betaproteobacteria	rs62395635	T	0.0236	0.109741	2.94e-06	0.0268	-0.0119	0.6576	21.6228
224	class	122	Betaproteobacteria	rs75242906	C	0.028075	-0.121083	9.27e-06	0.0234	0.0098	0.6758	18.6007
225	class	123	Bacteroidia	rs11146701	A	0.010541	0.0473596	7.08e-06	0.017	0.0158	0.3523	20.1861
226	class	124	Bacteroidia	rs17343978	A	0.0120278	-0.0552057	8.36e-06	0.0159	-0.0192	0.2268	21.0668
227	class	125	Bacteroidia	rs2032750	T	0.0106807	-0.0508393	1.92e-06	0.0129	0.0099	0.4456	22.6567
228	class	126	Bacteroidia	rs4146051	A	0.0245661	-0.107377	8.76e-06	0.0237	0.003	0.8991	19.1051
229	class	127	Bacteroidia	rs4916508	G	0.0105312	-0.0466729	8.47e-06	0.013	-0.0043	0.7428	19.6413
230	class	128	Bacteroidia	rs55773148	G	0.0236759	-0.121514	3.9e-07	0.0285	0.0188	0.5103	26.3413
231	class	129	Bacteroidia	rs62531359	T	0.0149891	0.0655728	9.09e-06	0.0167	0.018	0.2806	19.1381
232	class	130	Bacteroidia	rs62575403	C	0.0311128	0.140055	7.06e-06	0.0324	-0.0132	0.6848	20.2636
233	class	131	Bacteroidia	rs72706335	T	0.0493458	-0.22241	7.66e-06	0.0409	0.0158	0.6999	20.3145
234	class	132	Bacteroidia	rs73975615	G	0.0442633	-0.207018	1.22e-06	0.0747	-0.0626	0.4016	21.874
235	class	133	Bacteroidia	rs7631304	G	0.0132957	-0.0645771	8.37e-07	0.0181	0.009	0.6181	23.5902
236	class	134	Bacteroidia	rs79585701	A	0.0149628	0.0646823	9.99e-06	0.0184	0.0292	0.1132	18.6872
237	class	135	Bacteroidia	rs929878	C	0.012153	-0.0548532	4.73e-06	0.0157	-0.0188	0.231	20.3723
238	class	136	Gammaproteobacteria	rs11181912	G	0.0118796	-0.0579153	9.95e-07	0.0137	0.0059	0.6681	23.7673
239	class	137	Gammaproteobacteria	rs12404135	A	0.0172415	-0.0788843	8.89e-06	0.0241	0.02	0.4059	20.9329
240	class	138	Gammaproteobacteria	rs2234691	T	0.0171962	0.0762905	8.39e-06	0.0195	-0.0011	0.9565	19.6823
241	class	139	Gammaproteobacteria	rs6706173	A	0.0146392	0.074251	1.99e-07	0.0187	-0.0148	0.4292	25.7257
242	class	140	Gammaproteobacteria	rs75101789	C	0.0163003	0.0729012	8.79e-06	0.0228	0.022	0.3364	20.0023
243	class	141	Gammaproteobacteria	rs79795896	A	0.0351373	-0.15921	7.92e-06	0.0304	0.0605	0.04654	20.5307
244	class	142	Gammaproteobacteria	rs9494710	C	0.0120924	-0.0549673	4.55e-06	0.0138	0.0148	0.2847	20.6625
245	class	143	Verrucomicrobiae	rs111862613	T	0.0196746	0.090699	3.74e-06	0.0173	0.0382	0.02719	21.2517
246	class	144	Verrucomicrobiae	rs117107102	A	0.0431573	0.204683	2.92e-06	0.0302	-0.0099	0.7423	22.4934
247	class	145	Verrucomicrobiae	rs11729256	T	0.0150177	0.0749798	6.73e-07	0.0171	0.036	0.03522	24.9277
248	class	146	Verrucomicrobiae	rs12908520	G	0.0130946	0.0618926	2.17e-06	0.013	-0.0088	0.4979	22.3404
249	class	147	Verrucomicrobiae	rs2602429	C	0.0156194	0.0746844	2.58e-06	0.0147	-0.0156	0.2876	22.8628
250	class	148	Verrucomicrobiae	rs4242783	G	0.0147693	0.0689292	2.64e-06	0.0143	-0.0212	0.1389	21.7815
251	class	149	Verrucomicrobiae	rs4936098	A	0.0135928	0.0648843	1.12e-06	0.0135	-0.0057	0.6722	22.7856
252	class	150	Verrucomicrobiae	rs61779207	G	0.0167762	-0.0758309	6.72e-06	0.0155	-0.0275	0.07637	20.4318
253	class	151	Verrucomicrobiae	rs74542928	T	0.0236422	0.112164	1.63e-06	0.03	0.0316	0.2935	22.5076
254	class	152	Verrucomicrobiae	rs9349825	A	0.0147128	-0.0704036	2.54e-06	0.0165	0.0004	0.9819	22.8981
255	class	153	Verrucomicrobiae	rs941682	G	0.0143767	-0.0631436	9.61e-06	0.0144	-0.011	0.4466	19.2902
256	class	154	Coriobacteriia	rs11250875	T	0.0130939	0.06075	4.83e-06	0.0157	-0.0181	0.2473	21.5256
257	class	155	Coriobacteriia	rs11656361	A	0.017553	0.0773006	8.02e-06	0.0167	-0.014	0.4029	19.3939
258	class	156	Coriobacteriia	rs12974142	G	0.0177205	0.0789796	8.51e-06	0.0252	-0.0073	0.7717	19.8646
259	class	157	Coriobacteriia	rs13307134	C	0.0126265	0.0565686	7.8e-06	0.0173	0.0108	0.5325	20.0718
260	class	158	Coriobacteriia	rs1397793	G	0.0112446	-0.0498855	9.77e-06	0.0141	0.0064	0.6487	19.6815
261	class	159	Coriobacteriia	rs1816223	A	0.0129006	-0.0586265	4.84e-06	0.0161	-0.0021	0.8954	20.6523
262	class	160	Coriobacteriia	rs240104	T	0.0126849	-0.0603429	1.52e-06	0.0144	-0.0146	0.31	22.6296
263	class	161	Coriobacteriia	rs2442778	G	0.0258545	-0.116408	9.03e-06	0.029	0.0031	0.9163	20.2719
264	class	162	Coriobacteriia	rs3025411	A	0.0209468	0.0926543	8.27e-06	0.0211	0.0115	0.5854	19.5657
265	class	163	Coriobacteriia	rs34739816	G	0.0207666	0.0965017	3.88e-06	0.0276	0.0311	0.2594	21.5943
266	class	164	Coriobacteriia	rs67561917	A	0.0154113	-0.0714367	5.39e-06	0.0167	-0.0252	0.1315	21.4863
267	class	165	Coriobacteriia	rs719099	A	0.0155815	0.0778402	5.43e-07	0.0216	-0.0088	0.6813	24.9568
268	class	166	Coriobacteriia	rs8010111	G	0.0229286	-0.103377	6.9e-06	0.0234	-0.0272	0.2455	20.3278
269	class	167	Negativicutes	rs1135612	G	0.0119177	0.0529785	9.26e-06	0.0158	-0.0331	0.03639	19.7614
270	class	168	Negativicutes	rs13086907	G	0.0131735	0.0625312	1.95e-06	0.0155	-0.01	0.5206	22.5315
271	class	169	Negativicutes	rs1643968	T	0.0112298	-0.0565284	4.15e-07	0.0134	-0.0033	0.8039	25.339
272	class	170	Negativicutes	rs1649999	A	0.0166458	0.0748989	7.58e-06	0.0219	-0.0036	0.8702	20.2462
273	class	171	Negativicutes	rs2834062	A	0.0108842	0.0489057	8.44e-06	0.0141	0.0112	0.4268	20.1897
274	class	172	Negativicutes	rs4463806	T	0.0129365	-0.0543966	7.81e-06	0.0164	0.0042	0.7989	17.6811
275	class	173	Negativicutes	rs4722181	T	0.0105798	0.0501306	2e-06	0.0129	0.0069	0.5901	22.4518
276	class	174	Negativicutes	rs60274479	T	0.0134137	-0.0659623	1.16e-06	0.0162	-0.008	0.6218	24.1822
277	class	175	Negativicutes	rs61249479	A	0.0168628	0.0777075	2.95e-06	0.0177	0.0116	0.5118	21.2357
278	class	176	Negativicutes	rs71405394	G	0.02405	-0.114178	2.17e-06	0.0255	-0.0091	0.7206	22.539
279	class	177	Negativicutes	rs73232831	G	0.0314932	-0.151829	1.87e-06	0.035	0.041	0.2408	23.2421
280	class	178	Negativicutes	rs9423647	G	0.0105282	0.047817	6.06e-06	0.013	0.0102	0.4297	20.628
281	order	1	Victivallales	rs1002941	G	0.0233484	0.105025	8.15e-06	0.0149	-0.0186	0.2136	20.2334
282	order	2	Victivallales	rs11770843	C	0.0234879	0.109431	1.91e-06	0.0138	-0.0141	0.3068	21.7066
283	order	3	Victivallales	rs17114848	G	0.0324332	0.152377	4.06e-06	0.0217	0.0071	0.7441	22.0729
284	order	4	Victivallales	rs2031282	A	0.0270329	0.122369	4.38e-06	0.017	0.0031	0.8548	20.4905
285	order	5	Victivallales	rs2825714	A	0.0289246	-0.13741	1.72e-06	0.0172	0.0137	0.4278	22.5685
286	order	6	Victivallales	rs62570196	C	0.0439866	-0.21635	1.08e-06	0.0323	-0.0415	0.1996	24.1922
287	order	7	Victivallales	rs72640280	A	0.0486196	0.220207	5.18e-06	0.0281	-0.0027	0.9246	20.5134
288	order	8	Victivallales	rs77599476	A	0.0480168	0.230292	1.86e-06	0.0281	0.0172	0.539	23.0022
289	order	9	MollicutesRF9	rs11779863	G	0.0172171	-0.0772768	6.69e-06	0.0177	0.004	0.8215	20.1456
290	order	10	MollicutesRF9	rs12566890	T	0.0241775	-0.103134	8.11e-06	0.0192	0.0079	0.6825	18.1961
291	order	11	MollicutesRF9	rs13100746	C	0.0142685	0.0638979	7.29e-06	0.0129	-0.0018	0.8922	20.0546
292	order	12	MollicutesRF9	rs17235252	T	0.0255463	-0.122002	2.16e-06	0.0199	-0.0018	0.9267	22.8076
293	order	13	MollicutesRF9	rs3932485	C	0.0141623	0.0626209	9.93e-06	0.0131	-0.0173	0.1878	19.551
294	order	14	MollicutesRF9	rs515984	T	0.0190685	-0.0875451	6.61e-06	0.0203	-0.0218	0.2815	21.078
295	order	15	MollicutesRF9	rs638542	G	0.0157049	-0.070592	5.17e-06	0.0142	-0.0143	0.3125	20.2041
296	order	16	MollicutesRF9	rs74603314	T	0.0489701	0.230767	2.28e-06	0.0329	0.0015	0.9646	22.2068
297	order	17	MollicutesRF9	rs7706512	G	0.0138979	0.0657351	2.27e-06	0.0129	0.0094	0.4635	22.3715
298	order	18	MollicutesRF9	rs7801843	A	0.0194509	-0.0869495	9.47e-06	0.0179	-0.0118	0.5101	19.9826
299	order	19	MollicutesRF9	rs7853673	G	0.0139833	-0.0624389	6.73e-06	0.0129	0.0081	0.5325	19.9386
300	order	20	MollicutesRF9	rs949341	G	0.0147216	0.0656602	7.73e-06	0.0144	0.0205	0.1536	19.8926
301	order	21	Methanobacteriales	rs10202904	T	0.0235357	-0.121754	3.01e-07	0.0131	0.0028	0.8303	26.7615
302	order	22	Methanobacteriales	rs10424197	G	0.0247517	-0.111274	9.28e-06	0.0149	0.0246	0.09844	20.2106
303	order	23	Methanobacteriales	rs4257531	G	0.0364959	0.164498	7.44e-06	0.0212	0.0049	0.818	20.3158
304	order	24	Methanobacteriales	rs6508769	T	0.0344519	0.153519	8.23e-06	0.0181	0.0016	0.9307	19.8564
305	order	25	Methanobacteriales	rs73068003	G	0.0351803	-0.15814	8.45e-06	0.0219	-0.0126	0.5639	20.2063
306	order	26	Methanobacteriales	rs73457410	A	0.0436695	0.21534	1.41e-06	0.0263	-0.0161	0.5404	24.316
307	order	27	Methanobacteriales	rs75208022	C	0.048763	-0.227245	5.92e-06	0.022	-0.0004	0.9862	21.7173
308	order	28	Methanobacteriales	rs894996	C	0.0449076	0.216999	1.88e-06	0.0252	0.0197	0.4343	23.3495
309	order	29	Clostridiales	rs10774377	A	0.0113859	0.0523003	3.81e-06	0.013	-0.0191	0.142	21.0995
310	order	30	Clostridiales	rs112334273	G	0.0127404	0.0639383	4.07e-07	0.0144	0.0075	0.6012	25.1857
311	order	31	Clostridiales	rs13105690	T	0.011818	-0.0527441	9.37e-06	0.0143	0.0012	0.932	19.9186
312	order	32	Clostridiales	rs13179700	T	0.0109569	0.0510953	3.52e-06	0.0136	0.0133	0.3267	21.7464
313	order	33	Clostridiales	rs1842454	G	0.012734	-0.0543676	9.92e-06	0.0165	0.0133	0.4201	18.2285
314	order	34	Clostridiales	rs2273429	A	0.0153105	-0.0726191	4.17e-06	0.021	-0.0214	0.3098	22.4969
315	order	35	Clostridiales	rs290772	G	0.0196297	0.084254	1e-05	0.0283	-0.018	0.5258	18.4227
316	order	36	Clostridiales	rs6442336	C	0.0124169	-0.0547729	9.63e-06	0.0148	-0.0001	0.9961	19.4582
317	order	37	Clostridiales	rs6814436	T	0.0150814	0.0741858	9.06e-07	0.0184	-0.0054	0.7679	24.1968
318	order	38	Clostridiales	rs6815608	T	0.0210883	0.104089	3.72e-07	0.0179	-0.0099	0.5781	24.3628
319	order	39	Clostridiales	rs72738886	T	0.0190392	0.0865333	8.42e-06	0.0243	-0.0405	0.09491	20.6571
320	order	40	Clostridiales	rs72915163	T	0.0120558	-0.0580246	1.39e-06	0.3356	0.0771	0.8182	23.1651
321	order	41	Bacillales	rs10233278	T	0.0248527	-0.116319	3.51e-06	0.013	-0.0161	0.2162	21.9054
322	order	42	Bacillales	rs10410917	T	0.0250025	0.11471	5.57e-06	0.0132	0.012	0.3621	21.0493
323	order	43	Bacillales	rs11034576	A	0.0453311	0.205765	8.86e-06	0.0194	-0.0026	0.8931	20.6039
324	order	44	Bacillales	rs11207728	G	0.0316912	-0.14455	5.73e-06	0.0174	-0.0207	0.2344	20.8047
325	order	45	Bacillales	rs11844714	A	0.0320272	-0.143245	5.06e-06	0.0159	0.0109	0.4937	20.0043
326	order	46	Bacillales	rs1287018	G	0.0319309	0.141125	9.87e-06	0.0165	-0.0173	0.297	19.5338
327	order	47	Bacillales	rs4617108	A	0.0525929	0.248861	1.98e-06	0.0231	-0.0046	0.8417	22.3903
328	order	48	Bacillales	rs74420793	A	0.0353763	-0.164413	3.07e-06	0.021	0.05	0.01723	21.5997
329	order	49	Rhodospirillales	rs1035406	G	0.0247994	-0.114725	4.07e-06	0.02	-0.0035	0.8624	21.401
330	order	50	Rhodospirillales	rs11591293	G	0.0158186	0.0722755	4.69e-06	0.013	-0.0166	0.2021	20.876
331	order	51	Rhodospirillales	rs11630875	T	0.0202139	0.0945198	3.7e-06	0.0193	0.02	0.301	21.8649
332	order	52	Rhodospirillales	rs13336560	C	0.0157065	-0.0695313	9.75e-06	0.0132	0.0005	0.9681	19.5976
333	order	53	Rhodospirillales	rs1549633	A	0.0216667	0.0996735	3.88e-06	0.0201	0.0148	0.4607	21.1629
334	order	54	Rhodospirillales	rs3730086	A	0.0178737	0.0800354	7.98e-06	0.0148	-0.0051	0.7302	20.0509
335	order	55	Rhodospirillales	rs3754624	C	0.0198389	0.094128	2.68e-06	0.0168	0.0174	0.3024	22.5114
336	order	56	Rhodospirillales	rs4278423	T	0.0233778	0.105215	3.98e-06	0.0268	0.0409	0.1269	20.2558
337	order	57	Rhodospirillales	rs55876211	C	0.0195197	-0.0865002	7.87e-06	0.0148	-0.0146	0.3221	19.6377
338	order	58	Rhodospirillales	rs61933850	G	0.0360285	0.164663	7e-06	0.019	0.0052	0.7831	20.888
339	order	59	Rhodospirillales	rs7001029	C	0.0260989	0.120726	2.83e-06	0.0223	0.0436	0.0508	21.397
340	order	60	Rhodospirillales	rs76784716	A	0.0284399	0.136039	1.31e-06	0.0203	-0.0313	0.1231	22.8808
341	order	61	Rhodospirillales	rs77304857	C	0.0222166	-0.0997433	6.02e-06	0.0162	-0.0176	0.2791	20.1564
342	order	62	Rhodospirillales	rs9813022	A	0.0162642	-0.0830795	3.07e-07	0.0133	0.0011	0.9352	26.093
343	order	63	Bifidobacteriales	rs10831953	G	0.0123746	0.0537537	9.95e-06	0.014	-0.0049	0.7255	18.8693
344	order	64	Bifidobacteriales	rs12446429	T	0.019073	0.0810099	8.53e-06	0.0167	-0.0027	0.8699	18.04
345	order	65	Bifidobacteriales	rs13020688	G	0.0122081	0.0584045	1.57e-06	0.014	-0.0185	0.1883	22.8872
346	order	66	Bifidobacteriales	rs182549	C	0.0126703	0.11707	5.94e-20	0.0132	-0.0009	0.9466	85.3717
347	order	67	Bifidobacteriales	rs4957061	T	0.0116907	0.0569873	1.15e-06	0.0132	-0.0013	0.922	23.7614
348	order	68	Bifidobacteriales	rs540489	T	0.013817	-0.0632518	5.37e-06	0.0169	0.008	0.6361	20.9567
349	order	69	Bifidobacteriales	rs55888705	A	0.0120586	0.053673	8.66e-06	0.0143	0.0149	0.2969	19.8114
350	order	70	Bifidobacteriales	rs6899771	A	0.0202604	-0.0914312	7.28e-06	0.0214	-0.0304	0.1562	20.3655
351	order	71	Bifidobacteriales	rs7174549	C	0.0124655	0.0551726	6.87e-06	0.0134	0.0198	0.1391	19.5898
352	order	72	Bifidobacteriales	rs7322849	T	0.0200996	0.110676	1.74e-08	0.0225	0.0028	0.9001	30.3202
353	order	73	Bifidobacteriales	rs857444	C	0.0120669	0.0553965	3.82e-06	0.0133	-0.0061	0.6476	21.0752
354	order	74	Erysipelotrichales	rs1074800	A	0.010887	0.0492438	6.15e-06	0.013	-0.0048	0.7128	20.459
355	order	75	Erysipelotrichales	rs10781552	C	0.0116074	-0.0552212	2.33e-06	0.0143	0.0029	0.8417	22.6329
356	order	76	Erysipelotrichales	rs17530232	A	0.0224648	0.10305	2.79e-06	0.0289	0.023	0.4255	21.0423
357	order	77	Erysipelotrichales	rs1884466	C	0.0106939	-0.0475363	9.53e-06	0.0129	0.0456	0.0004171	19.7598
358	order	78	Erysipelotrichales	rs2300774	G	0.0106784	0.0524152	8.95e-07	0.0129	-0.0081	0.5309	24.0937
359	order	79	Erysipelotrichales	rs290833	T	0.0111376	-0.0497374	8.03e-06	0.0129	-0.0049	0.7026	19.9425
360	order	80	Erysipelotrichales	rs35161940	T	0.0167641	-0.0806041	1.85e-06	0.0208	0.0015	0.9421	23.1182
361	order	81	Erysipelotrichales	rs4078432	C	0.0133764	-0.0608929	4.23e-06	0.0171	0.0291	0.0881	20.7232
362	order	82	Erysipelotrichales	rs56970041	T	0.0164471	0.0724144	5.4e-06	0.0268	0.011	0.6807	19.3854
363	order	83	Erysipelotrichales	rs62504403	C	0.0127883	0.0681159	1.12e-07	0.0163	-0.0111	0.4957	28.3706
364	order	84	Erysipelotrichales	rs7234058	T	0.0194091	-0.0945759	9.12e-07	0.0224	0.0406	0.07004	23.7438
365	order	85	Erysipelotrichales	rs7826267	T	0.0199131	-0.0839071	9.28e-06	0.0263	0.0076	0.7727	17.755
366	order	86	Erysipelotrichales	rs8003149	C	0.0116888	0.0538798	4.08e-06	0.0136	0.0071	0.6006	21.2477
367	order	87	Pasteurellales	rs10965428	C	0.0258219	-0.119902	4.29e-06	0.0278	-0.0182	0.5127	21.5614
368	order	88	Pasteurellales	rs111582866	G	0.0256403	-0.113957	7.07e-06	0.0229	-0.005	0.8269	19.7532
369	order	89	Pasteurellales	rs12050685	A	0.015239	-0.0670948	9.19e-06	0.0143	0.0053	0.708	19.385
370	order	90	Pasteurellales	rs16970009	A	0.0429572	0.187381	7.32e-06	0.0458	0.0601	0.1893	19.0275
371	order	91	Pasteurellales	rs4822728	T	0.0149032	0.0685479	4.72e-06	0.0129	0.0049	0.7031	21.1557
372	order	92	Pasteurellales	rs6972479	A	0.0175366	-0.0781862	7.75e-06	0.016	0.0191	0.2312	19.8779
373	order	93	Pasteurellales	rs72756943	G	0.0303029	0.13988	3.35e-06	0.026	0.0235	0.3669	21.308
374	order	94	Pasteurellales	rs73139353	A	0.0484634	-0.222573	8.71e-06	0.0228	-0.0257	0.2606	21.0919
375	order	95	Pasteurellales	rs76022354	C	0.0500406	0.24289	1.83e-06	0.0297	-0.0495	0.09555	23.5599
376	order	96	Pasteurellales	rs78909003	T	0.0498372	-0.241159	2.05e-06	0.0284	-0.0193	0.4965	23.4154
377	order	97	Pasteurellales	rs9382510	C	0.0169965	-0.0881865	2.48e-07	0.0146	-0.0078	0.5911	26.9207
378	order	98	Pasteurellales	rs9895850	T	0.041017	-0.176406	9.08e-06	0.0314	0.0088	0.7784	18.497
379	order	99	Pasteurellales	rs9938097	T	0.0158024	-0.0710386	8.23e-06	0.0132	-0.0123	0.3524	20.2088
380	order	100	Enterobacteriales	rs11026530	T	0.0186379	0.0822408	9.43e-06	0.0181	0.012	0.5086	19.4706
381	order	101	Enterobacteriales	rs2374342	C	0.0126195	0.0582927	4.52e-06	0.0131	0.004	0.7599	21.3376
382	order	102	Enterobacteriales	rs35673018	G	0.0202934	0.0899642	7.63e-06	0.0225	-0.0222	0.3231	19.653
383	order	103	Enterobacteriales	rs504442	T	0.0189479	0.084159	5.17e-06	0.0211	0.0068	0.7477	19.7278
384	order	104	Enterobacteriales	rs62210023	A	0.0130125	0.0606754	3.13e-06	0.0135	0.0022	0.872	21.7422
385	order	105	Enterobacteriales	rs78143293	A	0.0170415	-0.0848521	1.2e-06	0.0196	-0.053	0.006869	24.7918
386	order	106	Enterobacteriales	rs79757635	C	0.0171286	0.0758597	9.32e-06	0.0191	-0.0384	0.04472	19.6146
387	order	107	Lactobacillales	rs11110282	A	0.0217849	-0.10239	3.96e-06	0.0299	0.0214	0.4753	22.0903
388	order	108	Lactobacillales	rs11627423	C	0.0109744	0.0499263	5.09e-06	0.0133	0.0098	0.4642	20.6965
389	order	109	Lactobacillales	rs11730038	G	0.0129052	-0.0605384	5.1e-06	0.0142	0.0267	0.05913	22.0055
390	order	110	Lactobacillales	rs12797734	T	0.0127113	0.0571279	7.77e-06	0.0149	0.0009	0.954	20.1984
391	order	111	Lactobacillales	rs1595463	C	0.0108801	0.0479749	7.44e-06	0.013	0.0056	0.6645	19.4428
392	order	112	Lactobacillales	rs2370083	G	0.0180992	-0.08054	8.33e-06	0.0262	0.0088	0.7381	19.8018
393	order	113	Lactobacillales	rs2952251	A	0.0124177	-0.0629317	3.36e-07	0.0167	-0.0064	0.6986	25.6834
394	order	114	Lactobacillales	rs34989881	A	0.0246452	0.113479	4.09e-06	0.0305	0	0.9998	21.2015
395	order	115	Lactobacillales	rs35344081	G	0.0127358	0.0642442	4.16e-07	0.0146	0.0125	0.3916	25.4456
396	order	116	Lactobacillales	rs4028634	T	0.01101	0.0532915	1.35e-06	0.0133	-0.0036	0.7841	23.4284
397	order	117	Lactobacillales	rs57872228	C	0.0146994	-0.0688415	2.58e-06	0.02	0.0128	0.5228	21.9332
398	order	118	Lactobacillales	rs74663707	C	0.0224613	0.0982594	8.4e-06	0.0262	0.0137	0.6005	19.1373
399	order	119	Lactobacillales	rs77558518	A	0.0223484	-0.106466	1.67e-06	0.022	-0.0064	0.7699	22.695
400	order	120	Lactobacillales	rs78938557	T	0.0233581	0.10553	2.31e-06	0.0383	0.0759	0.04763	20.4117
401	order	121	Lactobacillales	rs9581006	C	0.0469228	0.22583	1.77e-06	0.0341	-0.0276	0.4189	23.1629
402	order	122	Bacteroidales	rs11146701	A	0.010541	0.0473596	7.08e-06	0.017	0.0158	0.3523	20.1861
403	order	123	Bacteroidales	rs17343978	A	0.0120278	-0.0552057	8.36e-06	0.0159	-0.0192	0.2268	21.0668
404	order	124	Bacteroidales	rs2032750	T	0.0106807	-0.0508393	1.92e-06	0.0129	0.0099	0.4456	22.6567
405	order	125	Bacteroidales	rs4146051	A	0.0245661	-0.107377	8.76e-06	0.0237	0.003	0.8991	19.1051
406	order	126	Bacteroidales	rs4916508	G	0.0105312	-0.0466729	8.47e-06	0.013	-0.0043	0.7428	19.6413
407	order	127	Bacteroidales	rs55773148	G	0.0236759	-0.121514	3.9e-07	0.0285	0.0188	0.5103	26.3413
408	order	128	Bacteroidales	rs62531359	T	0.0149891	0.0655728	9.09e-06	0.0167	0.018	0.2806	19.1381
409	order	129	Bacteroidales	rs62575403	C	0.0311128	0.140055	7.06e-06	0.0324	-0.0132	0.6848	20.2636
410	order	130	Bacteroidales	rs72706335	T	0.0493458	-0.22241	7.66e-06	0.0409	0.0158	0.6999	20.3145
411	order	131	Bacteroidales	rs73975615	G	0.0442633	-0.207018	1.22e-06	0.0747	-0.0626	0.4016	21.874
412	order	132	Bacteroidales	rs7631304	G	0.0132957	-0.0645771	8.37e-07	0.0181	0.009	0.6181	23.5902
413	order	133	Bacteroidales	rs79585701	A	0.0149628	0.0646823	9.99e-06	0.0184	0.0292	0.1132	18.6872
414	order	134	Bacteroidales	rs929878	C	0.012153	-0.0548532	4.73e-06	0.0157	-0.0188	0.231	20.3723
415	order	135	Gastranaerophilales	rs11150282	T	0.0197127	0.098235	7.36e-07	0.0134	0.0094	0.482	24.8337
416	order	136	Gastranaerophilales	rs113884518	T	0.0455376	-0.20591	7.74e-06	0.042	0.0228	0.5868	20.4463
417	order	137	Gastranaerophilales	rs28678345	T	0.0471377	0.213083	8.06e-06	0.03	-0.0221	0.4603	20.4344
418	order	138	Gastranaerophilales	rs367480	G	0.0185948	-0.0841649	7.52e-06	0.0134	-0.0105	0.4324	20.4871
419	order	139	Gastranaerophilales	rs4129395	G	0.0185253	0.0904264	1.22e-06	0.0129	-0.0025	0.8448	23.8264
420	order	140	Gastranaerophilales	rs789069	A	0.0234459	-0.10413	6.5e-06	0.0184	0.0041	0.8258	19.725
421	order	141	Gastranaerophilales	rs79790072	T	0.0488017	0.226103	3.54e-06	0.0372	-0.0514	0.1673	21.4655
422	order	142	Gastranaerophilales	rs8028558	A	0.0188504	0.08346	9.78e-06	0.0134	0.0088	0.509	19.6027
423	order	143	Gastranaerophilales	rs9864379	T	0.0292752	-0.160521	4.66e-08	0.0182	0.0039	0.8297	30.0653
424	order	144	Verrucomicrobiales	rs111862613	T	0.0196746	0.090699	3.74e-06	0.0173	0.0382	0.02719	21.2517
425	order	145	Verrucomicrobiales	rs117107102	A	0.0431573	0.204683	2.92e-06	0.0302	-0.0099	0.7423	22.4934
426	order	146	Verrucomicrobiales	rs11729256	T	0.0150177	0.0749798	6.73e-07	0.0171	0.036	0.03522	24.9277
427	order	147	Verrucomicrobiales	rs12908520	G	0.0130946	0.0618926	2.17e-06	0.013	-0.0088	0.4979	22.3404
428	order	148	Verrucomicrobiales	rs2602429	C	0.0156194	0.0746844	2.58e-06	0.0147	-0.0156	0.2876	22.8628
429	order	149	Verrucomicrobiales	rs4242783	G	0.0147693	0.0689292	2.64e-06	0.0143	-0.0212	0.1389	21.7815
430	order	150	Verrucomicrobiales	rs4936098	A	0.0135928	0.0648843	1.12e-06	0.0135	-0.0057	0.6722	22.7856
431	order	151	Verrucomicrobiales	rs61779207	G	0.0167762	-0.0758309	6.72e-06	0.0155	-0.0275	0.07637	20.4318
432	order	152	Verrucomicrobiales	rs74542928	T	0.0236422	0.112164	1.63e-06	0.03	0.0316	0.2935	22.5076
433	order	153	Verrucomicrobiales	rs9349825	A	0.0147128	-0.0704036	2.54e-06	0.0165	0.0004	0.9819	22.8981
434	order	154	Verrucomicrobiales	rs941682	G	0.0143767	-0.0631436	9.61e-06	0.0144	-0.011	0.4466	19.2902
435	order	155	Coriobacteriales	rs11250875	T	0.0130939	0.06075	4.83e-06	0.0157	-0.0181	0.2473	21.5256
436	order	156	Coriobacteriales	rs11656361	A	0.017553	0.0773006	8.02e-06	0.0167	-0.014	0.4029	19.3939
437	order	157	Coriobacteriales	rs12974142	G	0.0177205	0.0789796	8.51e-06	0.0252	-0.0073	0.7717	19.8646
438	order	158	Coriobacteriales	rs13307134	C	0.0126265	0.0565686	7.8e-06	0.0173	0.0108	0.5325	20.0718
439	order	159	Coriobacteriales	rs1397793	G	0.0112446	-0.0498855	9.77e-06	0.0141	0.0064	0.6487	19.6815
440	order	160	Coriobacteriales	rs1816223	A	0.0129006	-0.0586265	4.84e-06	0.0161	-0.0021	0.8954	20.6523
441	order	161	Coriobacteriales	rs240104	T	0.0126849	-0.0603429	1.52e-06	0.0144	-0.0146	0.31	22.6296
442	order	162	Coriobacteriales	rs2442778	G	0.0258545	-0.116408	9.03e-06	0.029	0.0031	0.9163	20.2719
443	order	163	Coriobacteriales	rs3025411	A	0.0209468	0.0926543	8.27e-06	0.0211	0.0115	0.5854	19.5657
444	order	164	Coriobacteriales	rs34739816	G	0.0207666	0.0965017	3.88e-06	0.0276	0.0311	0.2594	21.5943
445	order	165	Coriobacteriales	rs67561917	A	0.0154113	-0.0714367	5.39e-06	0.0167	-0.0252	0.1315	21.4863
446	order	166	Coriobacteriales	rs719099	A	0.0155815	0.0778402	5.43e-07	0.0216	-0.0088	0.6813	24.9568
447	order	167	Coriobacteriales	rs8010111	G	0.0229286	-0.103377	6.9e-06	0.0234	-0.0272	0.2455	20.3278
448	order	168	NB1n	rs11251024	G	0.0206737	0.104201	6.63e-07	0.0146	0.0112	0.4427	25.4043
449	order	169	NB1n	rs11606187	A	0.0326288	-0.154539	3.31e-06	0.0184	-0.0156	0.396	22.4324
450	order	170	NB1n	rs13385922	T	0.0201348	0.0929494	3.97e-06	0.0135	-0.0036	0.7883	21.3107
451	order	171	NB1n	rs166849	G	0.0202239	0.0911053	7.74e-06	0.013	-0.014	0.2817	20.2934
452	order	172	NB1n	rs2172426	C	0.0198947	-0.10212	3.17e-07	0.0131	-0.0201	0.1258	26.348
453	order	173	NB1n	rs267959	A	0.0209676	0.0988612	2.62e-06	0.0144	0.0055	0.6991	22.2308
454	order	174	NB1n	rs4383094	T	0.0320662	0.149188	4.28e-06	0.0186	0.0161	0.3866	21.6457
455	order	175	NB1n	rs60775321	T	0.0213842	-0.0962425	7.1e-06	0.0142	-0.0121	0.3936	20.2558
456	order	176	NB1n	rs72671304	T	0.0370028	0.172322	3.8e-06	0.0247	-0.0192	0.4371	21.6876
457	order	177	NB1n	rs7911787	G	0.0470232	-0.223071	3.39e-06	0.0363	0.0134	0.7128	22.504
458	order	178	NB1n	rs8126061	T	0.0351904	-0.159135	7.36e-06	0.0194	0.0139	0.4741	20.4496
459	order	179	NB1n	rs9542068	T	0.0218149	0.0990709	6.52e-06	0.0136	0.0062	0.6518	20.6245
460	order	180	Selenomonadales	rs1135612	G	0.0119177	0.0529785	9.26e-06	0.0158	-0.0331	0.03639	19.7614
461	order	181	Selenomonadales	rs13086907	G	0.0131735	0.0625312	1.95e-06	0.0155	-0.01	0.5206	22.5315
462	order	182	Selenomonadales	rs1643968	T	0.0112298	-0.0565284	4.15e-07	0.0134	-0.0033	0.8039	25.339
463	order	183	Selenomonadales	rs1649999	A	0.0166458	0.0748989	7.58e-06	0.0219	-0.0036	0.8702	20.2462
464	order	184	Selenomonadales	rs2834062	A	0.0108842	0.0489057	8.44e-06	0.0141	0.0112	0.4268	20.1897
465	order	185	Selenomonadales	rs4463806	T	0.0129365	-0.0543966	7.81e-06	0.0164	0.0042	0.7989	17.6811
466	order	186	Selenomonadales	rs4722181	T	0.0105798	0.0501306	2e-06	0.0129	0.0069	0.5901	22.4518
467	order	187	Selenomonadales	rs60274479	T	0.0134137	-0.0659623	1.16e-06	0.0162	-0.008	0.6218	24.1822
468	order	188	Selenomonadales	rs61249479	A	0.0168628	0.0777075	2.95e-06	0.0177	0.0116	0.5118	21.2357
469	order	189	Selenomonadales	rs71405394	G	0.02405	-0.114178	2.17e-06	0.0255	-0.0091	0.7206	22.539
470	order	190	Selenomonadales	rs73232831	G	0.0314932	-0.151829	1.87e-06	0.035	0.041	0.2408	23.2421
471	order	191	Selenomonadales	rs9423647	G	0.0105282	0.047817	6.06e-06	0.013	0.0102	0.4297	20.628
472	order	192	Desulfovibrionales	rs11599763	T	0.0117486	-0.0554862	2.61e-06	0.0132	-0.0024	0.8572	22.3046
473	order	193	Desulfovibrionales	rs17791387	A	0.0154369	-0.0727501	2.25e-06	0.022	-0.0191	0.3857	22.2098
474	order	194	Desulfovibrionales	rs186073	T	0.0118542	0.0529219	8.74e-06	0.0132	-0.0107	0.4178	19.931
475	order	195	Desulfovibrionales	rs2838334	G	0.0124223	0.0569024	4.17e-06	0.0135	0.0049	0.7158	20.9824
476	order	196	Desulfovibrionales	rs3935584	C	0.0115749	-0.0524466	7.2e-06	0.0129	0.0025	0.848	20.5306
477	order	197	Desulfovibrionales	rs4506934	C	0.0201367	-0.0953383	2.43e-06	0.02	0.0022	0.9123	22.416
478	order	198	Desulfovibrionales	rs6058181	C	0.0166098	0.0836765	2.53e-07	0.0174	0.0173	0.3205	25.3792
479	order	199	Desulfovibrionales	rs62020470	A	0.0129462	-0.0573633	7.51e-06	0.0168	0.0035	0.8349	19.6329
480	order	200	Desulfovibrionales	rs72647048	T	0.0170876	-0.0772459	9e-06	0.0203	-0.009	0.6577	20.4355
481	order	201	Desulfovibrionales	rs9928243	C	0.0117811	-0.0544713	3.97e-06	0.0129	-0.0115	0.3735	21.3779
482	order	202	Burkholderiales	rs1511453	A	0.0199479	0.0910999	8e-06	0.0274	0.0051	0.8518	20.8564
483	order	203	Burkholderiales	rs1928341	A	0.0110587	0.0507782	4.52e-06	0.0131	-0.0028	0.8294	21.0837
484	order	204	Burkholderiales	rs2321387	G	0.0109588	-0.0508514	3.26e-06	0.013	0.001	0.9405	21.5319
485	order	205	Burkholderiales	rs2613606	C	0.0109264	-0.0499561	4.13e-06	0.013	0.0057	0.6595	20.9038
486	order	206	Burkholderiales	rs4033856	C	0.0167489	0.0833446	5.67e-07	0.023	-0.0001	0.9961	24.7618
487	order	207	Burkholderiales	rs6087811	T	0.0198817	-0.101587	2.88e-07	0.0213	0.0016	0.9417	26.1077
488	order	208	Burkholderiales	rs62191117	A	0.0132471	0.0679995	2.79e-07	0.016	-0.0188	0.2383	26.3495
489	order	209	Burkholderiales	rs62395635	T	0.0236375	0.109911	2.9e-06	0.0268	-0.0119	0.6576	21.6212
490	order	210	Burkholderiales	rs75242906	C	0.0281273	-0.120974	9.75e-06	0.0234	0.0098	0.6758	18.4983
491	order	211	Burkholderiales	rs7638039	T	0.012673	0.0580987	4.84e-06	0.0149	-0.027	0.0701	21.017
492	order	212	Actinomycetales	rs2889192	G	0.0194997	0.0884052	3.97e-06	0.0181	-0.0041	0.8226	20.5542
493	order	213	Actinomycetales	rs34583783	G	0.0264254	0.123688	5.54e-06	0.027	0.0185	0.494	21.9084
494	order	214	Actinomycetales	rs35011108	A	0.0503803	0.241546	1.88e-06	0.0257	0.0279	0.2766	22.9868
495	order	215	Actinomycetales	rs4073240	G	0.0164672	0.074973	5.68e-06	0.0132	-0.0004	0.9768	20.7287
496	family	1	Streptococcaceae	rs10028567	C	0.0190343	-0.0934027	3.72e-06	0.0197	-0.02	0.3116	24.0792
497	family	2	Streptococcaceae	rs11110281	T	0.0225943	-0.130554	1.4e-08	0.0299	0.0215	0.4729	33.3874
498	family	3	Streptococcaceae	rs16950051	A	0.0236973	0.107008	5.34e-06	0.0261	-0.0378	0.148	20.3907
499	family	4	Streptococcaceae	rs2370083	G	0.0184509	-0.0842751	4.26e-06	0.0262	0.0088	0.7381	20.8623
500	family	5	Streptococcaceae	rs2952251	A	0.0126525	-0.0639298	3.72e-07	0.0167	-0.0064	0.6986	25.5303
501	family	6	Streptococcaceae	rs35344081	G	0.0129703	0.0609349	2.64e-06	0.0146	0.0125	0.3916	22.0714
502	family	7	Streptococcaceae	rs57646748	G	0.019876	-0.088021	7.88e-06	0.0334	0.0332	0.3192	19.6117
503	family	8	Streptococcaceae	rs6806351	T	0.0135744	-0.0619209	6.94e-06	0.0156	-0.01	0.5192	20.8082
504	family	9	Streptococcaceae	rs77968078	G	0.0224788	-0.0993013	7.93e-06	0.0269	0.0068	0.8015	19.5149
505	family	10	Streptococcaceae	rs7916711	A	0.021545	0.0959639	6.33e-06	0.0187	-0.0227	0.2252	19.8391
506	family	11	Streptococcaceae	rs957755	T	0.0142702	-0.0642449	7.42e-06	0.0186	0.0154	0.4054	20.2682
507	family	12	unknownfamily	rs11779863	G	0.0172171	-0.0772768	6.69e-06	0.0177	0.004	0.8215	20.1456
508	family	13	unknownfamily	rs12566890	T	0.0241775	-0.103134	8.11e-06	0.0192	0.0079	0.6825	18.1961
509	family	14	unknownfamily	rs13100746	C	0.0142685	0.0638979	7.29e-06	0.0129	-0.0018	0.8922	20.0546
510	family	15	unknownfamily	rs17235252	T	0.0255463	-0.122002	2.16e-06	0.0199	-0.0018	0.9267	22.8076
511	family	16	unknownfamily	rs3932485	C	0.0141623	0.0626209	9.93e-06	0.0131	-0.0173	0.1878	19.551
512	family	17	unknownfamily	rs515984	T	0.0190685	-0.0875451	6.61e-06	0.0203	-0.0218	0.2815	21.078
513	family	18	unknownfamily	rs638542	G	0.0157049	-0.070592	5.17e-06	0.0142	-0.0143	0.3125	20.2041
514	family	19	unknownfamily	rs74603314	T	0.0489701	0.230767	2.28e-06	0.0329	0.0015	0.9646	22.2068
515	family	20	unknownfamily	rs7706512	G	0.0138979	0.0657351	2.27e-06	0.0129	0.0094	0.4635	22.3715
516	family	21	unknownfamily	rs7801843	A	0.0194509	-0.0869495	9.47e-06	0.0179	-0.0118	0.5101	19.9826
517	family	22	unknownfamily	rs7853673	G	0.0139833	-0.0624389	6.73e-06	0.0129	0.0081	0.5325	19.9386
518	family	23	unknownfamily	rs949341	G	0.0147216	0.0656602	7.73e-06	0.0144	0.0205	0.1536	19.8926
519	family	24	Ruminococcaceae	rs10093275	C	0.011677	0.0534595	5.35e-06	0.0137	-0.0031	0.8187	20.9599
520	family	25	Ruminococcaceae	rs10166469	T	0.0120209	-0.053336	8.52e-06	0.0147	0.0008	0.956	19.6864
521	family	26	Ruminococcaceae	rs1612733	T	0.0238006	0.108708	4.22e-06	0.0285	0.0079	0.7821	20.8617
522	family	27	Ruminococcaceae	rs17376049	T	0.0172114	0.0848534	7.3e-07	0.0207	0.0194	0.3468	24.3056
523	family	28	Ruminococcaceae	rs2113833	T	0.0355009	0.169146	1.14e-06	0.0362	0.0623	0.08534	22.701
524	family	29	Ruminococcaceae	rs3009418	C	0.0210123	0.0927607	8.69e-06	0.0306	0.0411	0.1799	19.4886
525	family	30	Ruminococcaceae	rs55793120	T	0.0266152	0.13822	1.44e-07	0.0271	-0.0322	0.2353	26.9701
526	family	31	Ruminococcaceae	rs56199908	T	0.0410444	-0.199327	1.66e-06	0.0288	0.0297	0.303	23.5843
527	family	32	Ruminococcaceae	rs76724913	T	0.0203104	0.0901053	9.6e-06	0.0218	-0.0064	0.7699	19.6817
528	family	33	Porphyromonadaceae	rs10762312	G	0.0118814	-0.052368	8.7e-06	0.0139	-0.0003	0.9826	19.4265
529	family	34	Porphyromonadaceae	rs10858364	G	0.012085	0.055316	4.31e-06	0.0153	-0.0008	0.9557	20.9512
530	family	35	Porphyromonadaceae	rs17065783	A	0.0122235	-0.059133	1.79e-06	0.0176	0.0067	0.7043	23.4028
531	family	36	Porphyromonadaceae	rs1980561	A	0.0109284	-0.0485289	8.95e-06	0.0129	0.0044	0.7305	19.7192
532	family	37	Porphyromonadaceae	rs35233670	T	0.010602	-0.0473576	7.91e-06	0.0129	0.0007	0.9574	19.9529
533	family	38	Porphyromonadaceae	rs35961441	A	0.0207306	0.0915257	8.37e-06	0.0338	-0.0219	0.5167	19.4923
534	family	39	Porphyromonadaceae	rs6953849	A	0.0150724	0.0718149	2.44e-06	0.0167	0.0106	0.5249	22.7019
535	family	40	Porphyromonadaceae	rs7330827	T	0.0237355	-0.103842	8.05e-06	0.0273	-0.0207	0.4484	19.1403
536	family	41	Porphyromonadaceae	rs864093	A	0.0117499	-0.0527939	9.6e-06	0.0158	0.025	0.1127	20.1882
537	family	42	Prevotellaceae	rs12118202	T	0.0147265	-0.0751986	5.54e-07	0.0167	-0.0082	0.6218	26.0747
538	family	43	Prevotellaceae	rs13069367	A	0.0119687	-0.0539768	7.39e-06	0.0131	-0.031	0.01824	20.3385
539	family	44	Prevotellaceae	rs148376875	T	0.0179163	0.084515	2.08e-06	0.018	0.0109	0.5462	22.2521
540	family	45	Prevotellaceae	rs2206482	T	0.0117486	-0.0569105	1.3e-06	0.0132	-0.0149	0.257	23.4644
541	family	46	Prevotellaceae	rs2278540	G	0.0123265	0.0554249	8.44e-06	0.0134	-0.0012	0.9285	20.2177
542	family	47	Prevotellaceae	rs34660375	A	0.0178291	-0.0805894	7.4e-06	0.0183	0.0144	0.4301	20.4313
543	family	48	Prevotellaceae	rs3758087	T	0.0124655	0.0564199	8.61e-06	0.0144	-0.0123	0.3911	20.4854
544	family	49	Prevotellaceae	rs3860225	A	0.0167936	0.083936	5.5e-07	0.0222	-0.0137	0.5374	24.9809
545	family	50	Prevotellaceae	rs4493272	T	0.0118027	-0.0604992	3.02e-07	0.0129	0.003	0.8152	26.2745
546	family	51	Prevotellaceae	rs4685827	T	0.0145407	-0.0679529	2.77e-06	0.0151	-0.0217	0.149	21.8396
547	family	52	Prevotellaceae	rs7252711	A	0.0161926	-0.0740876	5.57e-06	0.0207	-0.0342	0.09872	20.9343
548	family	53	Prevotellaceae	rs7975087	C	0.0135454	-0.0601448	7.59e-06	0.0169	0.0241	0.1551	19.7157
549	family	54	Prevotellaceae	rs912860	G	0.0483124	-0.229046	9.3e-07	0.0426	0.0448	0.2932	22.4765
550	family	55	Prevotellaceae	rs9586501	G	0.0127329	0.0592681	2.59e-06	0.0146	0.0279	0.05536	21.6663
551	family	56	Prevotellaceae	rs9958960	G	0.0173611	-0.0914807	1.06e-07	0.0178	0.0053	0.7671	27.7653
552	family	57	Methanobacteriaceae	rs10202904	T	0.0235357	-0.121754	3.01e-07	0.0131	0.0028	0.8303	26.7615
553	family	58	Methanobacteriaceae	rs10424197	G	0.0247517	-0.111274	9.28e-06	0.0149	0.0246	0.09844	20.2106
554	family	59	Methanobacteriaceae	rs4257531	G	0.0364959	0.164498	7.44e-06	0.0212	0.0049	0.818	20.3158
555	family	60	Methanobacteriaceae	rs6508769	T	0.0344519	0.153519	8.23e-06	0.0181	0.0016	0.9307	19.8564
556	family	61	Methanobacteriaceae	rs73068003	G	0.0351803	-0.15814	8.45e-06	0.0219	-0.0126	0.5639	20.2063
557	family	62	Methanobacteriaceae	rs73457410	A	0.0436695	0.21534	1.41e-06	0.0263	-0.0161	0.5404	24.316
558	family	63	Methanobacteriaceae	rs75208022	C	0.048763	-0.227245	5.92e-06	0.022	-0.0004	0.9862	21.7173
559	family	64	Methanobacteriaceae	rs894996	C	0.0449076	0.216999	1.88e-06	0.0252	0.0197	0.4343	23.3495
560	family	65	Rikenellaceae	rs10217435	C	0.0197506	-0.0883756	6.51e-06	0.0186	-0.0191	0.3035	20.0218
561	family	66	Rikenellaceae	rs10832801	A	0.0122666	-0.0534763	7.5e-06	0.0144	0.0074	0.6064	19.0052
562	family	67	Rikenellaceae	rs1939881	G	0.0206213	-0.105589	5.64e-07	0.0276	0.0079	0.7748	26.2187
563	family	68	Rikenellaceae	rs2447496	G	0.0121904	-0.0549203	6.09e-06	0.0146	0.0522	0.0003511	20.2968
564	family	69	Rikenellaceae	rs2833282	G	0.0156966	0.0711137	4.31e-06	0.018	-0.0609	0.0006999	20.5255
565	family	70	Rikenellaceae	rs36021379	A	0.0144903	-0.0656005	7.2e-06	0.0177	0.0028	0.873	20.4956
566	family	71	Rikenellaceae	rs4264350	T	0.0108555	-0.0526393	1.35e-06	0.0129	-0.0102	0.4296	23.5137
567	family	72	Rikenellaceae	rs59663348	G	0.0125048	0.0570915	6.12e-06	0.0149	-0.0016	0.916	20.8446
568	family	73	Rikenellaceae	rs62532512	C	0.0107399	-0.0504257	2.76e-06	0.013	-0.0031	0.812	22.0445
569	family	74	Rikenellaceae	rs6744030	C	0.0157103	0.0696747	9.32e-06	0.0158	0.0103	0.5148	19.6689
570	family	75	Rikenellaceae	rs6837275	A	0.011887	0.0570355	1.45e-06	0.0141	-0.0014	0.9231	23.0222
571	family	76	Rikenellaceae	rs74474130	T	0.0295688	0.137747	3.61e-06	0.0351	-0.0129	0.7126	21.702
572	family	77	Rikenellaceae	rs77885767	C	0.0336482	-0.156209	2.85e-06	0.0307	0.0462	0.132	21.5521
573	family	78	Rikenellaceae	rs9389714	C	0.0143416	-0.0636841	8.79e-06	0.0226	0.0024	0.9144	19.7183
574	family	79	Rikenellaceae	rs9578457	G	0.0315848	-0.141478	3.99e-06	0.03	0.0286	0.3404	20.0643
575	family	80	Rikenellaceae	rs9603208	G	0.0159596	0.0821173	1.92e-07	0.0213	-0.0062	0.773	26.4745
576	family	81	Rhodospirillaceae	rs1035406	G	0.0250863	-0.11354	5.84e-06	0.02	-0.0035	0.8624	20.4845
577	family	82	Rhodospirillaceae	rs11591293	G	0.0158724	0.0743184	2.67e-06	0.013	-0.0166	0.2021	21.9233
578	family	83	Rhodospirillaceae	rs13336560	C	0.0158061	-0.0701719	9.17e-06	0.0132	0.0005	0.9681	19.7095
579	family	84	Rhodospirillaceae	rs1549633	A	0.0218634	0.0999312	4.7e-06	0.0201	0.0148	0.4607	20.8914
580	family	85	Rhodospirillaceae	rs1923415	A	0.0227326	-0.0999238	9.64e-06	0.0227	0.0268	0.2382	19.3215
581	family	86	Rhodospirillaceae	rs3754624	C	0.0200064	0.0971389	1.71e-06	0.0168	0.0174	0.3024	23.5748
582	family	87	Rhodospirillaceae	rs4278423	T	0.0235725	0.107529	3.12e-06	0.0268	0.0409	0.1269	20.8086
583	family	88	Rhodospirillaceae	rs55876211	C	0.0196395	-0.0911851	2.87e-06	0.0148	-0.0146	0.3221	21.5569
584	family	89	Rhodospirillaceae	rs61933850	G	0.0360647	0.164808	7.23e-06	0.019	0.0052	0.7831	20.8831
585	family	90	Rhodospirillaceae	rs6679026	T	0.0251088	0.111984	9.95e-06	0.0213	0.0418	0.04948	19.8911
586	family	91	Rhodospirillaceae	rs7001029	C	0.0261324	0.117366	5.35e-06	0.0223	0.0436	0.0508	20.1708
587	family	92	Rhodospirillaceae	rs72714493	A	0.0180791	0.0816858	7.35e-06	0.018	0.0282	0.117	20.4145
588	family	93	Rhodospirillaceae	rs74354280	C	0.0204907	-0.0911896	6.67e-06	0.0143	-0.0077	0.5922	19.8051
589	family	94	Rhodospirillaceae	rs76784716	A	0.0285767	0.136049	1.49e-06	0.0203	-0.0313	0.1231	22.6656
590	family	95	Rhodospirillaceae	rs9813022	A	0.0163583	-0.0842444	2.53e-07	0.0133	0.0011	0.9352	26.5219
591	family	96	Lachnospiraceae	rs10402491	C	0.014851	0.0661701	7.58e-06	0.0172	0.0037	0.8291	19.8525
592	family	97	Lachnospiraceae	rs11139361	T	0.0110503	0.0494463	4.26e-06	0.0137	-0.0087	0.525	20.0224
593	family	98	Lachnospiraceae	rs112040820	A	0.0117086	0.0549584	2.42e-06	0.0147	-0.018	0.2223	22.0323
594	family	99	Lachnospiraceae	rs11841382	G	0.017462	-0.0718128	9.58e-06	0.0232	0.0038	0.8707	16.9129
595	family	100	Lachnospiraceae	rs11979110	T	0.0105069	-0.0500924	1.82e-06	0.0129	-0.0184	0.1519	22.7299
596	family	101	Lachnospiraceae	rs1205443	A	0.0112157	0.0501415	7.29e-06	0.0135	-0.0041	0.762	19.9867
597	family	102	Lachnospiraceae	rs12760724	A	0.0107934	-0.0484566	7.27e-06	0.0137	-0.022	0.1078	20.1553
598	family	103	Lachnospiraceae	rs13005175	A	0.0218395	0.0993483	8.37e-06	0.0311	0.0036	0.9079	20.6936
599	family	104	Lachnospiraceae	rs2159863	A	0.0128742	-0.0585831	3.7e-06	0.0167	0.0005	0.9781	20.7063
600	family	105	Lachnospiraceae	rs2910921	T	0.035832	0.160302	8.42e-06	0.0384	0.0065	0.865	20.0141
601	family	106	Lachnospiraceae	rs3127230	C	0.0112201	-0.0503537	6.2e-06	0.014	-0.0051	0.7186	20.1406
602	family	107	Lachnospiraceae	rs35524804	T	0.0125216	-0.0607481	2.45e-06	0.0157	0.0054	0.7298	23.5368
603	family	108	Lachnospiraceae	rs7359994	T	0.0112482	-0.0503142	5.36e-06	0.0131	0.0046	0.7243	20.0086
604	family	109	Lachnospiraceae	rs79086868	T	0.0164472	0.0776723	3.01e-06	0.0214	-0.0028	0.8974	22.3022
605	family	110	Lachnospiraceae	rs959845	C	0.0107801	-0.0493666	5.17e-06	0.0133	-0.0308	0.02036	20.971
606	family	111	Lachnospiraceae	rs9929145	G	0.0245233	-0.125721	2.84e-07	0.0297	0.0107	0.7193	26.282
607	family	112	FamilyXIII	rs10404377	C	0.011165	-0.0503183	6.99e-06	0.0132	0.0012	0.9304	20.3111
608	family	113	FamilyXIII	rs118170811	A	0.0317112	0.151619	1.8e-06	0.0372	0.0176	0.6367	22.8603
609	family	114	FamilyXIII	rs482905	G	0.012717	0.0596528	3.72e-06	0.0148	0.0132	0.3726	22.0035
610	family	115	FamilyXIII	rs6501525	A	0.0115587	0.0561559	1.24e-06	0.0136	-0.0075	0.5806	23.6032
611	family	116	FamilyXIII	rs66753613	G	0.0144251	0.0651136	8.08e-06	0.0167	0.015	0.3678	20.3753
612	family	117	FamilyXIII	rs6797051	C	0.0171364	-0.0805984	4.89e-06	0.0219	0.0276	0.2085	22.1214
613	family	118	FamilyXIII	rs7514702	T	0.0141626	-0.0663236	3.92e-06	0.0181	0.0049	0.7855	21.9307
614	family	119	Bifidobacteriaceae	rs10831953	G	0.0123746	0.0537537	9.95e-06	0.014	-0.0049	0.7255	18.8693
615	family	120	Bifidobacteriaceae	rs12446429	T	0.019073	0.0810099	8.53e-06	0.0167	-0.0027	0.8699	18.04
616	family	121	Bifidobacteriaceae	rs13020688	G	0.0122081	0.0584045	1.57e-06	0.014	-0.0185	0.1883	22.8872
617	family	122	Bifidobacteriaceae	rs182549	C	0.0126703	0.11707	5.94e-20	0.0132	-0.0009	0.9466	85.3717
618	family	123	Bifidobacteriaceae	rs4957061	T	0.0116907	0.0569873	1.15e-06	0.0132	-0.0013	0.922	23.7614
619	family	124	Bifidobacteriaceae	rs540489	T	0.013817	-0.0632518	5.37e-06	0.0169	0.008	0.6361	20.9567
620	family	125	Bifidobacteriaceae	rs55888705	A	0.0120586	0.053673	8.66e-06	0.0143	0.0149	0.2969	19.8114
621	family	126	Bifidobacteriaceae	rs6899771	A	0.0202604	-0.0914312	7.28e-06	0.0214	-0.0304	0.1562	20.3655
622	family	127	Bifidobacteriaceae	rs7174549	C	0.0124655	0.0551726	6.87e-06	0.0134	0.0198	0.1391	19.5898
623	family	128	Bifidobacteriaceae	rs7322849	T	0.0200996	0.110676	1.74e-08	0.0225	0.0028	0.9001	30.3202
624	family	129	Bifidobacteriaceae	rs857444	C	0.0120669	0.0553965	3.82e-06	0.0133	-0.0061	0.6476	21.0752
625	family	130	ClostridialesvadinBB60group	rs10517600	T	0.0139364	0.0626993	6.83e-06	0.0132	0.0194	0.1418	20.2406
626	family	131	ClostridialesvadinBB60group	rs10904722	C	0.0147123	-0.0672314	5.05e-06	0.015	-0.0025	0.8698	20.8825
627	family	132	ClostridialesvadinBB60group	rs118104867	C	0.0455098	0.214464	3.44e-06	0.0254	-0.0174	0.4931	22.2075
628	family	133	ClostridialesvadinBB60group	rs13409132	A	0.0352154	-0.165419	4.37e-06	0.0345	-0.0281	0.4165	22.0649
629	family	134	ClostridialesvadinBB60group	rs17121075	G	0.0172234	0.0769254	7.91e-06	0.0157	-0.008	0.6119	19.9482
630	family	135	ClostridialesvadinBB60group	rs2191834	G	0.0159136	0.0746375	2.5e-06	0.015	0.0251	0.09468	21.9977
631	family	136	ClostridialesvadinBB60group	rs28691777	C	0.0266996	0.137134	6.96e-07	0.0314	0.0093	0.768	26.3802
632	family	137	ClostridialesvadinBB60group	rs34088226	A	0.026924	-0.117807	7.66e-06	0.0277	0.0324	0.2414	19.1454
633	family	138	ClostridialesvadinBB60group	rs55682560	C	0.0261319	-0.131519	4.97e-07	0.024	0.0393	0.1015	25.3302
634	family	139	ClostridialesvadinBB60group	rs6588624	G	0.0138147	-0.0662317	1.79e-06	0.0129	-0.0087	0.5007	22.9853
635	family	140	ClostridialesvadinBB60group	rs66714985	A	0.0252447	0.116908	4.85e-06	0.0212	0.0314	0.1397	21.446
636	family	141	ClostridialesvadinBB60group	rs7226487	A	0.0138701	-0.0643682	3.58e-06	0.0128	-0.025	0.05128	21.5368
637	family	142	ClostridialesvadinBB60group	rs7538034	T	0.0165982	-0.078598	2.37e-06	0.0174	-0.0228	0.1916	22.4233
638	family	143	ClostridialesvadinBB60group	rs7725895	A	0.0240367	-0.116224	3.94e-06	0.0199	-0.0127	0.5212	23.3797
639	family	144	ClostridialesvadinBB60group	rs989682	A	0.0155364	0.070194	6.85e-06	0.0152	0.012	0.4319	20.4126
640	family	145	Erysipelotrichaceae	rs1074800	A	0.010887	0.0492438	6.15e-06	0.013	-0.0048	0.7128	20.459
641	family	146	Erysipelotrichaceae	rs10781552	C	0.0116074	-0.0552212	2.33e-06	0.0143	0.0029	0.8417	22.6329
642	family	147	Erysipelotrichaceae	rs17530232	A	0.0224648	0.10305	2.79e-06	0.0289	0.023	0.4255	21.0423
643	family	148	Erysipelotrichaceae	rs1884466	C	0.0106939	-0.0475363	9.53e-06	0.0129	0.0456	0.0004171	19.7598
644	family	149	Erysipelotrichaceae	rs2300774	G	0.0106784	0.0524152	8.95e-07	0.0129	-0.0081	0.5309	24.0937
645	family	150	Erysipelotrichaceae	rs290833	T	0.0111376	-0.0497374	8.03e-06	0.0129	-0.0049	0.7026	19.9425
646	family	151	Erysipelotrichaceae	rs35161940	T	0.0167641	-0.0806041	1.85e-06	0.0208	0.0015	0.9421	23.1182
647	family	152	Erysipelotrichaceae	rs4078432	C	0.0133764	-0.0608929	4.23e-06	0.0171	0.0291	0.0881	20.7232
648	family	153	Erysipelotrichaceae	rs56970041	T	0.0164471	0.0724144	5.4e-06	0.0268	0.011	0.6807	19.3854
649	family	154	Erysipelotrichaceae	rs62504403	C	0.0127883	0.0681159	1.12e-07	0.0163	-0.0111	0.4957	28.3706
650	family	155	Erysipelotrichaceae	rs7234058	T	0.0194091	-0.0945759	9.12e-07	0.0224	0.0406	0.07004	23.7438
651	family	156	Erysipelotrichaceae	rs7826267	T	0.0199131	-0.0839071	9.28e-06	0.0263	0.0076	0.7727	17.755
652	family	157	Erysipelotrichaceae	rs8003149	C	0.0116888	0.0538798	4.08e-06	0.0136	0.0071	0.6006	21.2477
653	family	158	FamilyXI	rs10759623	C	0.032151	-0.162115	5.78e-07	0.0154	-0.0207	0.1804	25.4247
654	family	159	FamilyXI	rs11547158	A	0.0372795	-0.177599	2.7e-06	0.0188	0.0209	0.2684	22.6957
655	family	160	FamilyXI	rs17379710	T	0.0252125	-0.116383	3.97e-06	0.0131	0.0122	0.3487	21.3084
656	family	161	FamilyXI	rs2155352	A	0.0302319	-0.150538	6.63e-07	0.0152	-0.0252	0.09763	24.7947
657	family	162	FamilyXI	rs2156611	T	0.0251099	-0.112486	9.43e-06	0.0128	-0.011	0.3938	20.0683
658	family	163	FamilyXI	rs3733511	A	0.0274718	0.128253	3.39e-06	0.0141	-0.0122	0.3887	21.7954
659	family	164	FamilyXI	rs488164	T	0.025516	0.117998	4.8e-06	0.0134	-0.0045	0.7376	21.3856
660	family	165	FamilyXI	rs697771	A	0.0251491	-0.117677	3.19e-06	0.0129	0.0086	0.5071	21.8947
661	family	166	Peptostreptococcaceae	rs10805326	G	0.012276	0.0566637	4.03e-06	0.0142	-0.0118	0.4055	21.3058
662	family	167	Peptostreptococcaceae	rs117020988	C	0.0372126	0.182411	1.03e-06	0.0236	0.0068	0.772	24.0282
663	family	168	Peptostreptococcaceae	rs12377846	C	0.0511627	-0.252	7.26e-07	0.0385	-0.0014	0.9712	24.2602
664	family	169	Peptostreptococcaceae	rs12986312	T	0.0125947	0.0571818	5.77e-06	0.014	-0.0022	0.8772	20.6129
665	family	170	Peptostreptococcaceae	rs1467258	G	0.0162321	0.072584	7.9e-06	0.0166	0.0067	0.6878	19.9954
666	family	171	Peptostreptococcaceae	rs1520207	C	0.0112476	0.0525658	3.17e-06	0.0129	0.0229	0.07595	21.8417
667	family	172	Peptostreptococcaceae	rs4692811	C	0.0126913	0.0642075	4.21e-07	0.0136	-0.0052	0.7012	25.5953
668	family	173	Peptostreptococcaceae	rs59865771	C	0.0127192	-0.0573764	7.69e-06	0.0136	-0.0211	0.1205	20.3492
669	family	174	Peptostreptococcaceae	rs61841503	G	0.0161331	0.0919658	9.8e-09	0.0192	0.002	0.9165	32.4951
670	family	175	Peptostreptococcaceae	rs6721459	A	0.0111975	0.0509823	5.08e-06	0.0131	0.0132	0.3113	20.7299
671	family	176	Peptostreptococcaceae	rs76982728	T	0.0266923	0.124203	3.24e-06	0.0446	0.0437	0.3266	21.6516
672	family	177	Peptostreptococcaceae	rs77540684	T	0.0245638	0.106725	8.14e-06	0.0218	0.0028	0.898	18.8775
673	family	178	Peptostreptococcaceae	rs9573937	A	0.0142907	-0.0693637	1.71e-06	0.0173	-0.0045	0.7969	23.5589
674	family	179	Pasteurellaceae	rs10965428	C	0.0258219	-0.119902	4.29e-06	0.0278	-0.0182	0.5127	21.5614
675	family	180	Pasteurellaceae	rs111582866	G	0.0256403	-0.113957	7.07e-06	0.0229	-0.005	0.8269	19.7532
676	family	181	Pasteurellaceae	rs12050685	A	0.015239	-0.0670948	9.19e-06	0.0143	0.0053	0.708	19.385
677	family	182	Pasteurellaceae	rs16970009	A	0.0429572	0.187381	7.32e-06	0.0458	0.0601	0.1893	19.0275
678	family	183	Pasteurellaceae	rs4822728	T	0.0149032	0.0685479	4.72e-06	0.0129	0.0049	0.7031	21.1557
679	family	184	Pasteurellaceae	rs6972479	A	0.0175366	-0.0781862	7.75e-06	0.016	0.0191	0.2312	19.8779
680	family	185	Pasteurellaceae	rs72756943	G	0.0303029	0.13988	3.35e-06	0.026	0.0235	0.3669	21.308
681	family	186	Pasteurellaceae	rs73139353	A	0.0484634	-0.222573	8.71e-06	0.0228	-0.0257	0.2606	21.0919
682	family	187	Pasteurellaceae	rs76022354	C	0.0500406	0.24289	1.83e-06	0.0297	-0.0495	0.09555	23.5599
683	family	188	Pasteurellaceae	rs78909003	T	0.0498372	-0.241159	2.05e-06	0.0284	-0.0193	0.4965	23.4154
684	family	189	Pasteurellaceae	rs9382510	C	0.0169965	-0.0881865	2.48e-07	0.0146	-0.0078	0.5911	26.9207
685	family	190	Pasteurellaceae	rs9895850	T	0.041017	-0.176406	9.08e-06	0.0314	0.0088	0.7784	18.497
686	family	191	Pasteurellaceae	rs9938097	T	0.0158024	-0.0710386	8.23e-06	0.0132	-0.0123	0.3524	20.2088
687	family	192	BacteroidalesS24_7group	rs10872669	A	0.0275665	-0.123071	9.49e-06	0.0225	0.0562	0.01263	19.9317
688	family	193	BacteroidalesS24_7group	rs12748533	G	0.0172701	-0.0821108	2.59e-06	0.0143	-0.0223	0.1176	22.6054
689	family	194	BacteroidalesS24_7group	rs17043785	T	0.0347133	-0.176187	5.12e-07	0.0227	-0.0036	0.8733	25.7606
690	family	195	BacteroidalesS24_7group	rs61508842	T	0.0272389	0.122574	7.83e-06	0.0228	0.0164	0.4711	20.2498
691	family	196	BacteroidalesS24_7group	rs689695	C	0.0167057	0.0814578	1.28e-06	0.0141	0.0169	0.2311	23.7759
692	family	197	BacteroidalesS24_7group	rs738193	T	0.0165856	0.0847328	3.82e-07	0.0134	0.028	0.03754	26.1
693	family	198	BacteroidalesS24_7group	rs78609301	A	0.0195709	-0.0867065	7.09e-06	0.0141	0.0097	0.4881	19.6283
694	family	199	BacteroidalesS24_7group	rs941000	C	0.0163382	0.0850266	3.16e-07	0.0134	-0.0076	0.5727	27.0831
695	family	200	Clostridiaceae1	rs10875374	C	0.0119436	-0.0536759	8.1e-06	0.0129	0.0201	0.1176	20.1971
696	family	201	Clostridiaceae1	rs12186080	G	0.016246	0.0748236	5.34e-06	0.0173	0.009	0.6049	21.2122
697	family	202	Clostridiaceae1	rs12341505	G	0.0179338	0.0814503	4.54e-06	0.022	0.0464	0.03516	20.6272
698	family	203	Clostridiaceae1	rs2795528	G	0.0390911	-0.180969	3.81e-06	0.0281	-0.0009	0.974	21.4315
699	family	204	Clostridiaceae1	rs2817172	C	0.012392	0.0563367	5.27e-06	0.0132	-0.0051	0.6957	20.668
700	family	205	Clostridiaceae1	rs4723021	T	0.0241944	-0.106376	7.42e-06	0.0257	-0.0116	0.6521	19.3313
701	family	206	Clostridiaceae1	rs550843	T	0.0168383	-0.0734787	7.09e-06	0.0145	0.0196	0.1742	19.0425
702	family	207	Clostridiaceae1	rs56188186	A	0.0217471	0.0967774	8.24e-06	0.0301	-0.0283	0.3478	19.8036
703	family	208	Clostridiaceae1	rs62397761	A	0.0136198	0.0615805	9.08e-06	0.0138	0.0011	0.9336	20.443
704	family	209	Clostridiaceae1	rs881532	A	0.0119011	-0.0533035	7.9e-06	0.0128	-0.0112	0.3809	20.0604
705	family	210	Enterobacteriaceae	rs11026530	T	0.0186379	0.0822408	9.43e-06	0.0181	0.012	0.5086	19.4706
706	family	211	Enterobacteriaceae	rs2374342	C	0.0126195	0.0582927	4.52e-06	0.0131	0.004	0.7599	21.3376
707	family	212	Enterobacteriaceae	rs35673018	G	0.0202934	0.0899642	7.63e-06	0.0225	-0.0222	0.3231	19.653
708	family	213	Enterobacteriaceae	rs504442	T	0.0189479	0.084159	5.17e-06	0.0211	0.0068	0.7477	19.7278
709	family	214	Enterobacteriaceae	rs62210023	A	0.0130125	0.0606754	3.13e-06	0.0135	0.0022	0.872	21.7422
710	family	215	Enterobacteriaceae	rs78143293	A	0.0170415	-0.0848521	1.2e-06	0.0196	-0.053	0.006869	24.7918
711	family	216	Enterobacteriaceae	rs79757635	C	0.0171286	0.0758597	9.32e-06	0.0191	-0.0384	0.04472	19.6146
712	family	217	unknownfamily	rs11150282	T	0.0197127	0.098235	7.36e-07	0.0134	0.0094	0.482	24.8337
713	family	218	unknownfamily	rs113884518	T	0.0455376	-0.20591	7.74e-06	0.042	0.0228	0.5868	20.4463
714	family	219	unknownfamily	rs28678345	T	0.0471377	0.213083	8.06e-06	0.03	-0.0221	0.4603	20.4344
715	family	220	unknownfamily	rs367480	G	0.0185948	-0.0841649	7.52e-06	0.0134	-0.0105	0.4324	20.4871
716	family	221	unknownfamily	rs4129395	G	0.0185253	0.0904264	1.22e-06	0.0129	-0.0025	0.8448	23.8264
717	family	222	unknownfamily	rs789069	A	0.0234459	-0.10413	6.5e-06	0.0184	0.0041	0.8258	19.725
718	family	223	unknownfamily	rs79790072	T	0.0488017	0.226103	3.54e-06	0.0372	-0.0514	0.1673	21.4655
719	family	224	unknownfamily	rs8028558	A	0.0188504	0.08346	9.78e-06	0.0134	0.0088	0.509	19.6027
720	family	225	unknownfamily	rs9864379	T	0.0292752	-0.160521	4.66e-08	0.0182	0.0039	0.8297	30.0653
721	family	226	Veillonellaceae	rs111810795	C	0.0180573	-0.0867108	1.73e-06	0.0216	-0.0162	0.4534	23.0589
722	family	227	Veillonellaceae	rs114889439	A	0.0539169	-0.253809	6.19e-06	0.0353	0.0038	0.9146	22.1597
723	family	228	Veillonellaceae	rs11700976	C	0.0113763	0.0503337	9.25e-06	0.0129	-0.0045	0.7289	19.5756
724	family	229	Veillonellaceae	rs12186441	G	0.0453999	0.208096	4.53e-06	0.0321	0.0471	0.1416	21.0096
725	family	230	Veillonellaceae	rs12668619	A	0.0117654	0.055301	2.57e-06	0.0137	0.0094	0.4929	22.093
726	family	231	Veillonellaceae	rs12741784	C	0.0119266	-0.0621452	1.28e-07	0.0148	0.0019	0.8989	27.1507
727	family	232	Veillonellaceae	rs1442060	G	0.0112125	-0.0514024	4.51e-06	0.013	0.0002	0.9852	21.0168
728	family	233	Veillonellaceae	rs1693340	T	0.018245	0.0818934	9.25e-06	0.025	0.0018	0.9412	20.147
729	family	234	Veillonellaceae	rs2175069	A	0.0114886	-0.0526752	4.64e-06	0.0133	-0.0101	0.4479	21.0221
730	family	235	Veillonellaceae	rs2561116	T	0.0187159	-0.083617	7.89e-06	0.0276	0.0184	0.5045	19.9603
731	family	236	Veillonellaceae	rs2585520	G	0.0200428	-0.0904972	5.27e-06	0.0335	0.0181	0.59	20.387
732	family	237	Veillonellaceae	rs4263802	G	0.0114921	0.050942	7.45e-06	0.0137	-0.0026	0.8487	19.6495
733	family	238	Veillonellaceae	rs4461038	A	0.0119467	-0.0554965	3.73e-06	0.0141	0.0064	0.6485	21.5791
734	family	239	Veillonellaceae	rs4797169	T	0.0128297	0.0587799	4.49e-06	0.0152	-0.0008	0.9569	20.9907
735	family	240	Veillonellaceae	rs61264131	A	0.0464388	0.202367	6.75e-06	0.0217	0.0235	0.279	18.9897
736	family	241	Veillonellaceae	rs6692542	A	0.0118254	0.0534397	8.68e-06	0.0136	0.0061	0.651	20.422
737	family	242	Veillonellaceae	rs6909981	C	0.0141765	-0.0638697	5.48e-06	0.0197	0.009	0.6466	20.2979
738	family	243	Veillonellaceae	rs79535861	A	0.0207016	0.100666	1.58e-06	0.0224	-0.0163	0.4656	23.6462
739	family	244	Veillonellaceae	rs9345168	C	0.0113253	0.0509102	8.49e-06	0.0129	-0.0247	0.05613	20.2074
740	family	245	Verrucomicrobiaceae	rs111862613	T	0.0196746	0.0907065	3.73e-06	0.0173	0.0382	0.02719	21.2551
741	family	246	Verrucomicrobiaceae	rs117107102	A	0.0431573	0.204683	2.92e-06	0.0302	-0.0099	0.7423	22.4934
742	family	247	Verrucomicrobiaceae	rs11729256	T	0.0150177	0.0749798	6.73e-07	0.0171	0.036	0.03522	24.9277
743	family	248	Verrucomicrobiaceae	rs12908520	G	0.0130946	0.0619104	2.15e-06	0.013	-0.0088	0.4979	22.3533
744	family	249	Verrucomicrobiaceae	rs2602429	C	0.0156195	0.0745516	2.7e-06	0.0147	-0.0156	0.2876	22.7814
745	family	250	Verrucomicrobiaceae	rs4242783	G	0.0147694	0.0687992	2.75e-06	0.0143	-0.0212	0.1389	21.6992
746	family	251	Verrucomicrobiaceae	rs4936098	A	0.0135928	0.0648691	1.13e-06	0.0135	-0.0057	0.6722	22.7749
747	family	252	Verrucomicrobiaceae	rs61779207	G	0.0167762	-0.0758811	6.63e-06	0.0155	-0.0275	0.07637	20.4588
748	family	253	Verrucomicrobiaceae	rs74542928	T	0.0236422	0.112124	1.65e-06	0.03	0.0316	0.2935	22.4917
749	family	254	Verrucomicrobiaceae	rs9349825	A	0.0147128	-0.0704354	2.51e-06	0.0165	0.0004	0.9819	22.9188
750	family	255	Verrucomicrobiaceae	rs941682	G	0.0143767	-0.0631526	9.58e-06	0.0144	-0.011	0.4466	19.2958
751	family	256	Oxalobacteraceae	rs111966731	T	0.0445746	0.204031	4.56e-06	0.0228	-0.0039	0.863	20.9516
752	family	257	Oxalobacteraceae	rs11246212	T	0.0291797	0.13607	4.51e-06	0.0186	0.0119	0.5195	21.7454
753	family	258	Oxalobacteraceae	rs12002250	A	0.044523	0.196145	5.53e-06	0.0319	-0.0405	0.2045	19.4083
754	family	259	Oxalobacteraceae	rs1569853	T	0.0281704	-0.140043	7.45e-07	0.0197	0.0014	0.9415	24.7136
755	family	260	Oxalobacteraceae	rs17138946	G	0.0430248	-0.189444	8.09e-06	0.0257	0.0166	0.5197	19.3876
756	family	261	Oxalobacteraceae	rs36057338	G	0.0398742	0.181604	6.26e-06	0.036	0.0281	0.4342	20.7427
757	family	262	Oxalobacteraceae	rs4428215	G	0.0230053	0.12561	4.88e-08	0.0147	0.0089	0.5478	29.8121
758	family	263	Oxalobacteraceae	rs561239	A	0.0236769	0.105525	7.19e-06	0.0159	0.0147	0.355	19.8638
759	family	264	Oxalobacteraceae	rs6000536	C	0.0241355	-0.118383	7.39e-07	0.0172	-0.0194	0.2597	24.0583
760	family	265	Oxalobacteraceae	rs62435498	C	0.0400608	0.181521	7.46e-06	0.0213	-0.0389	0.06804	20.5312
761	family	266	Oxalobacteraceae	rs736744	C	0.0200648	0.105642	1.49e-07	0.013	-0.0176	0.1765	27.7207
762	family	267	Oxalobacteraceae	rs7993559	C	0.0201114	0.0921059	5.04e-06	0.0131	0.0063	0.6321	20.9745
763	family	268	Oxalobacteraceae	rs80330081	A	0.0423688	-0.18756	6.64e-06	0.021	0.0086	0.6823	19.5969
764	family	269	Oxalobacteraceae	rs934049	G	0.0238636	0.109751	4.21e-06	0.0159	-0.0038	0.809	21.1518
765	family	270	Alcaligenaceae	rs112135816	T	0.0171554	-0.0775052	5.28e-06	0.027	0.0707	0.008797	20.4109
766	family	271	Alcaligenaceae	rs1153990	A	0.0128306	-0.058727	5.97e-06	0.0139	-0.0169	0.2242	20.95
767	family	272	Alcaligenaceae	rs147968	C	0.0110321	0.0489475	9.13e-06	0.0129	-0.0069	0.5929	19.6855
768	family	273	Alcaligenaceae	rs28480294	T	0.0115503	-0.0516967	6.61e-06	0.0135	0.0006	0.9649	20.0326
769	family	274	Alcaligenaceae	rs4033856	C	0.0168931	0.081834	1.03e-06	0.023	-0.0001	0.9961	23.4665
770	family	275	Alcaligenaceae	rs62191117	A	0.0133636	0.0684302	2.76e-07	0.016	-0.0188	0.2383	26.221
771	family	276	Alcaligenaceae	rs62395635	T	0.0238514	0.110583	3.35e-06	0.0268	-0.0119	0.6576	21.4955
772	family	277	Alcaligenaceae	rs6969323	A	0.0129137	-0.0593564	3.89e-06	0.0155	-0.025	0.1076	21.127
773	family	278	Alcaligenaceae	rs74776516	T	0.0213287	-0.0944052	6.85e-06	0.0259	0.0169	0.515	19.5914
774	family	279	Alcaligenaceae	rs7638039	T	0.0127779	0.0603335	2.7e-06	0.0149	-0.027	0.0701	22.2946
775	family	280	Alcaligenaceae	rs9537886	A	0.0110683	-0.0570888	2.35e-07	0.013	0.0009	0.9429	26.6038
776	family	281	Coriobacteriaceae	rs11250875	T	0.0130939	0.06075	4.83e-06	0.0157	-0.0181	0.2473	21.5256
777	family	282	Coriobacteriaceae	rs11656361	A	0.017553	0.0773006	8.02e-06	0.0167	-0.014	0.4029	19.3939
778	family	283	Coriobacteriaceae	rs12974142	G	0.0177205	0.0789796	8.51e-06	0.0252	-0.0073	0.7717	19.8646
779	family	284	Coriobacteriaceae	rs13307134	C	0.0126265	0.0565686	7.8e-06	0.0173	0.0108	0.5325	20.0718
780	family	285	Coriobacteriaceae	rs1397793	G	0.0112446	-0.0498855	9.77e-06	0.0141	0.0064	0.6487	19.6815
781	family	286	Coriobacteriaceae	rs1816223	A	0.0129006	-0.0586265	4.84e-06	0.0161	-0.0021	0.8954	20.6523
782	family	287	Coriobacteriaceae	rs240104	T	0.0126849	-0.0603429	1.52e-06	0.0144	-0.0146	0.31	22.6296
783	family	288	Coriobacteriaceae	rs2442778	G	0.0258545	-0.116408	9.03e-06	0.029	0.0031	0.9163	20.2719
784	family	289	Coriobacteriaceae	rs3025411	A	0.0209468	0.0926543	8.27e-06	0.0211	0.0115	0.5854	19.5657
785	family	290	Coriobacteriaceae	rs34739816	G	0.0207666	0.0965017	3.88e-06	0.0276	0.0311	0.2594	21.5943
786	family	291	Coriobacteriaceae	rs67561917	A	0.0154113	-0.0714367	5.39e-06	0.0167	-0.0252	0.1315	21.4863
787	family	292	Coriobacteriaceae	rs719099	A	0.0155815	0.0778402	5.43e-07	0.0216	-0.0088	0.6813	24.9568
788	family	293	Coriobacteriaceae	rs8010111	G	0.0229286	-0.103377	6.9e-06	0.0234	-0.0272	0.2455	20.3278
789	family	294	unknownfamily	rs11251024	G	0.0206737	0.104201	6.63e-07	0.0146	0.0112	0.4427	25.4043
790	family	295	unknownfamily	rs11606187	A	0.0326288	-0.154539	3.31e-06	0.0184	-0.0156	0.396	22.4324
791	family	296	unknownfamily	rs13385922	T	0.0201348	0.0929494	3.97e-06	0.0135	-0.0036	0.7883	21.3107
792	family	297	unknownfamily	rs166849	G	0.0202239	0.0911053	7.74e-06	0.013	-0.014	0.2817	20.2934
793	family	298	unknownfamily	rs2172426	C	0.0198947	-0.10212	3.17e-07	0.0131	-0.0201	0.1258	26.348
794	family	299	unknownfamily	rs267959	A	0.0209676	0.0988612	2.62e-06	0.0144	0.0055	0.6991	22.2308
795	family	300	unknownfamily	rs4383094	T	0.0320662	0.149188	4.28e-06	0.0186	0.0161	0.3866	21.6457
796	family	301	unknownfamily	rs60775321	T	0.0213842	-0.0962425	7.1e-06	0.0142	-0.0121	0.3936	20.2558
797	family	302	unknownfamily	rs72671304	T	0.0370028	0.172322	3.8e-06	0.0247	-0.0192	0.4371	21.6876
798	family	303	unknownfamily	rs7911787	G	0.0470232	-0.223071	3.39e-06	0.0363	0.0134	0.7128	22.504
799	family	304	unknownfamily	rs8126061	T	0.0351904	-0.159135	7.36e-06	0.0194	0.0139	0.4741	20.4496
800	family	305	unknownfamily	rs9542068	T	0.0218149	0.0990709	6.52e-06	0.0136	0.0062	0.6518	20.6245
801	family	306	Defluviitaleaceae	rs112893842	T	0.0232545	0.110761	2.75e-06	0.0225	-0.0112	0.6184	22.6862
802	family	307	Defluviitaleaceae	rs1582238	T	0.0167061	0.0801923	1.69e-06	0.0134	-0.0065	0.6273	23.0417
803	family	308	Defluviitaleaceae	rs17051335	C	0.0292201	-0.134314	4.58e-06	0.0212	-0.004	0.8493	21.1288
804	family	309	Defluviitaleaceae	rs1908593	T	0.0156601	0.070223	7.86e-06	0.0131	-0.0193	0.1409	20.1081
805	family	310	Defluviitaleaceae	rs4344384	G	0.0156121	0.0708803	5.86e-06	0.0129	-0.0016	0.904	20.6124
806	family	311	Defluviitaleaceae	rs4677103	A	0.0197033	0.0977203	9.42e-07	0.017	-0.0153	0.3683	24.5976
807	family	312	Defluviitaleaceae	rs540220	T	0.0289814	-0.123954	9.48e-06	0.0226	0.0237	0.2949	18.2928
808	family	313	Defluviitaleaceae	rs55658617	T	0.0361844	0.177314	1.41e-06	0.0353	-0.008	0.8199	24.0128
809	family	314	Defluviitaleaceae	rs72731813	C	0.0293415	-0.149751	2.76e-07	0.0302	-0.0167	0.579	26.0481
810	family	315	Defluviitaleaceae	rs9608282	T	0.0299429	0.139014	4.61e-06	0.0361	-0.0253	0.484	21.554
811	family	316	Defluviitaleaceae	rs9725395	A	0.0295185	-0.138357	3.41e-06	0.0202	-0.0179	0.3759	21.9691
812	family	317	Bacteroidaceae	rs11585893	A	0.0147633	-0.0740746	1.8e-06	0.0151	0.0018	0.9075	25.175
813	family	318	Bacteroidaceae	rs13207588	A	0.0131195	-0.059205	7.49e-06	0.0165	-0.0147	0.3744	20.365
814	family	319	Bacteroidaceae	rs1340391	T	0.0132244	-0.0592004	6.73e-06	0.0188	0.0138	0.464	20.0399
815	family	320	Bacteroidaceae	rs17619981	T	0.0187002	0.0880978	2.69e-06	0.0188	-0.0052	0.7804	22.1941
816	family	321	Bacteroidaceae	rs2023437	T	0.0167634	-0.0782324	5.02e-06	0.0196	-0.0011	0.9569	21.7796
817	family	322	Bacteroidaceae	rs66710942	C	0.0107412	0.0488038	5.86e-06	0.0129	-0.0092	0.477	20.6443
818	family	323	Bacteroidaceae	rs6795673	C	0.0105251	0.0538565	3.38e-07	0.0128	0.0275	0.03248	26.1832
819	family	324	Desulfovibrionaceae	rs11599763	T	0.0117493	-0.0555931	2.5e-06	0.0132	-0.0024	0.8572	22.3879
820	family	325	Desulfovibrionaceae	rs17791387	A	0.0154381	-0.0729251	2.1e-06	0.022	-0.0191	0.3857	22.3135
821	family	326	Desulfovibrionaceae	rs2838334	G	0.012423	0.0571419	3.82e-06	0.0135	0.0049	0.7158	21.1572
822	family	327	Desulfovibrionaceae	rs3935584	C	0.0115757	-0.0525838	6.78e-06	0.0129	0.0025	0.848	20.6351
823	family	328	Desulfovibrionaceae	rs4506934	C	0.020138	-0.0943381	3.16e-06	0.02	0.0022	0.9123	21.9453
824	family	329	Desulfovibrionaceae	rs6058181	C	0.0166111	0.0834742	2.7e-07	0.0174	0.0173	0.3205	25.2528
825	family	330	Desulfovibrionaceae	rs72647048	T	0.017089	-0.0770089	9.61e-06	0.0203	-0.009	0.6577	20.307
826	family	331	Desulfovibrionaceae	rs9928243	C	0.0117819	-0.0541732	4.48e-06	0.0129	-0.0115	0.3735	21.1417
827	family	332	Victivallaceae	rs11671100	A	0.0349472	-0.160034	4.08e-06	0.0161	-0.017	0.2932	20.9701
828	family	333	Victivallaceae	rs11764871	G	0.025656	0.127099	7.49e-07	0.014	-0.0154	0.2707	24.5418
829	family	334	Victivallaceae	rs2944282	T	0.0257026	-0.124197	1.57e-06	0.0143	0.0373	0.009177	23.3489
830	family	335	Victivallaceae	rs34962571	A	0.0418412	-0.186945	6.25e-06	0.0214	0.021	0.3286	19.9628
831	family	336	Victivallaceae	rs4396289	C	0.0288525	-0.152918	1.54e-07	0.0192	0.0033	0.8641	28.0897
832	family	337	Victivallaceae	rs61702987	T	0.0300007	0.145501	3.08e-06	0.0207	0.0314	0.1288	23.5218
833	family	338	Victivallaceae	rs62570196	C	0.0483077	-0.246101	2.7e-07	0.0323	-0.0415	0.1996	25.9535
834	family	339	Victivallaceae	rs6545794	A	0.0410495	-0.197786	5.97e-07	0.0198	-0.0072	0.7178	23.2152
835	family	340	Victivallaceae	rs67832247	C	0.0266695	-0.123489	3.24e-06	0.0139	-0.0224	0.1062	21.4401
836	family	341	Victivallaceae	rs7077363	G	0.0318366	0.148942	2.83e-06	0.0174	-0.0561	0.001283	21.8868
837	family	342	Victivallaceae	rs7314815	G	0.0225594	0.101088	6.4e-06	0.0129	0.0125	0.3331	20.0791
838	family	343	Victivallaceae	rs7627405	C	0.0301427	-0.134158	8.19e-06	0.0163	0.0065	0.6903	19.8092
839	family	344	Christensenellaceae	rs117186816	G	0.0436362	-0.206476	6.52e-06	0.0224	0.0172	0.442	22.3894
840	family	345	Christensenellaceae	rs12380890	A	0.0111047	-0.0503972	5.78e-06	0.0129	0.0155	0.2285	20.5966
841	family	346	Christensenellaceae	rs12657403	A	0.0171887	0.078108	5.59e-06	0.029	0.0005	0.9861	20.6493
842	family	347	Christensenellaceae	rs4076564	G	0.039209	-0.188623	8.06e-06	0.0285	0.0409	0.151	23.1429
843	family	348	Christensenellaceae	rs62573205	G	0.0133503	-0.0654804	1.49e-06	0.0161	-0.0154	0.3407	24.057
844	family	349	Christensenellaceae	rs7211194	C	0.0110916	0.0492094	9.94e-06	0.0129	-0.0051	0.6906	19.6836
845	family	350	Christensenellaceae	rs72706624	G	0.0197575	0.0882626	6.38e-06	0.0209	0.0234	0.2636	19.9568
846	family	351	Christensenellaceae	rs77867022	G	0.0379589	-0.160443	8.82e-06	0.0247	0.0484	0.05046	17.8656
847	family	352	Christensenellaceae	rs870002	C	0.0109817	0.0488951	6.54e-06	0.013	-0.0049	0.7088	19.8241
848	family	353	Christensenellaceae	rs892686	A	0.0109651	0.0506107	4.12e-06	0.0129	-0.0217	0.09334	21.3041
849	family	354	Christensenellaceae	rs9608766	T	0.01496	-0.0682134	3.33e-06	0.0147	0.0235	0.111	20.7911
850	family	355	Peptococcaceae	rs117452796	A	0.0549569	-0.257982	3.15e-06	0.037	0.0094	0.7982	22.0361
851	family	356	Peptococcaceae	rs12144792	C	0.0141246	0.064399	5.82e-06	0.0133	0.0057	0.67	20.7878
852	family	357	Peptococcaceae	rs12634826	T	0.0150931	-0.0739885	1.01e-06	0.0135	0.016	0.2357	24.0309
853	family	358	Peptococcaceae	rs12992764	T	0.0141137	0.0684213	1.46e-06	0.0131	-0.0364	0.005439	23.5018
854	family	359	Peptococcaceae	rs150600492	A	0.0289757	0.135774	2.31e-06	0.0278	-0.0072	0.7956	21.9566
855	family	360	Peptococcaceae	rs35703006	G	0.0164355	0.0812655	4.95e-07	0.015	-0.0298	0.0463	24.4481
856	family	361	Peptococcaceae	rs4990837	A	0.0185869	0.0910387	1.74e-06	0.0163	-0.004	0.807	23.9903
857	family	362	Peptococcaceae	rs75430375	C	0.0317498	-0.147941	3.41e-06	0.0309	0.0004	0.9894	21.7117
858	family	363	Peptococcaceae	rs75898026	A	0.0173541	-0.0821779	2.02e-06	0.0159	0.0065	0.6838	22.4235
859	family	364	Lactobacillaceae	rs1530559	G	0.0176921	0.0772453	9.65e-06	0.013	0.0014	0.915	19.0627
860	family	365	Lactobacillaceae	rs16861661	G	0.0379293	-0.193287	2.7e-07	0.026	0.0468	0.07215	25.9691
861	family	366	Lactobacillaceae	rs62314653	C	0.0392269	0.177082	6.59e-06	0.0273	0.005	0.8555	20.3789
862	family	367	Lactobacillaceae	rs74599091	A	0.0425039	0.191613	7.7e-06	0.0482	0.0045	0.9258	20.3232
863	family	368	Lactobacillaceae	rs768253	T	0.0170604	-0.0792344	3.61e-06	0.0129	-0.0062	0.6285	21.5699
864	family	369	Lactobacillaceae	rs77478751	A	0.0473566	-0.219178	5.96e-06	0.0201	-0.0019	0.9252	21.4206
865	family	370	Lactobacillaceae	rs921925	A	0.0201687	0.0999419	5.77e-07	0.0157	0.0004	0.9797	24.5549
866	family	371	Lactobacillaceae	rs9345899	A	0.0278946	-0.124042	9.45e-06	0.021	-0.0126	0.5481	19.774
867	family	372	Acidaminococcaceae	rs262812	T	0.0142257	-0.065675	3.25e-06	0.014	-0.0126	0.3716	21.3135
868	family	373	Acidaminococcaceae	rs2933324	A	0.0140257	-0.0662557	2.24e-06	0.0153	0.0037	0.807	22.3152
869	family	374	Acidaminococcaceae	rs45497800	T	0.0257351	-0.117863	5.86e-06	0.0185	0.0027	0.8849	20.975
870	family	375	Acidaminococcaceae	rs6589457	A	0.0349516	0.165911	2.32e-06	0.0294	-0.0381	0.1953	22.5328
871	family	376	Acidaminococcaceae	rs6923842	T	0.0169192	-0.0796106	2.21e-06	0.0202	0.0099	0.6229	22.1401
872	family	377	Acidaminococcaceae	rs74540770	G	0.0243533	-0.108969	7.09e-06	0.0238	-0.0226	0.3432	20.0213
873	family	378	Acidaminococcaceae	rs78702810	T	0.0323244	-0.143755	9.16e-06	0.0212	0.038	0.07248	19.7782
874	family	379	Actinomycetaceae	rs2889192	G	0.0195009	0.0887537	3.64e-06	0.0181	-0.0041	0.8226	20.7141
875	family	380	Actinomycetaceae	rs34583783	G	0.026427	0.123756	5.48e-06	0.027	0.0185	0.494	21.9299
876	family	381	Actinomycetaceae	rs35011108	A	0.0503796	0.241826	1.83e-06	0.0257	0.0279	0.2766	23.0408
877	family	382	Actinomycetaceae	rs4073240	G	0.0164684	0.0747546	6.05e-06	0.0132	-0.0004	0.9768	20.6051
878	genus	1	Intestinimonas	rs10262702	T	0.0194885	0.0918017	2.06e-06	0.0196	0.0163	0.4056	22.1894
879	genus	2	Intestinimonas	rs11258178	A	0.0134139	0.0660742	6.98e-07	0.0129	0.0006	0.9658	24.2636
880	genus	3	Intestinimonas	rs12226153	A	0.0306922	-0.151142	5.12e-07	0.0542	-0.0166	0.7598	24.2502
881	genus	4	Intestinimonas	rs17067892	C	0.0250013	0.107194	6.38e-06	0.0228	0.0209	0.3591	18.3828
882	genus	5	Intestinimonas	rs1859797	G	0.0131793	0.060368	4.12e-06	0.0129	0.0322	0.01278	20.9812
883	genus	6	Intestinimonas	rs2276760	A	0.0152546	-0.0685233	7.84e-06	0.0151	0.0103	0.4951	20.178
884	genus	7	Intestinimonas	rs2731794	C	0.0257529	0.120632	1.92e-06	0.0355	0.0637	0.07326	21.9418
885	genus	8	Intestinimonas	rs2930225	G	0.0152948	0.0729524	1.35e-06	0.0153	0.0089	0.5602	22.7504
886	genus	9	Intestinimonas	rs4113676	A	0.0490152	-0.218507	7.42e-06	0.0548	-0.0719	0.1893	19.8733
887	genus	10	Intestinimonas	rs4784055	T	0.038599	-0.175324	8.72e-07	0.0293	-0.0066	0.8218	20.6315
888	genus	11	Intestinimonas	rs62240188	G	0.0267179	0.130074	2.2e-06	0.0221	-0.0172	0.4369	23.7014
889	genus	12	Intestinimonas	rs6934519	C	0.0151154	0.0692373	8.57e-06	0.0147	0.0091	0.5383	20.9818
890	genus	13	Intestinimonas	rs716604	A	0.0165992	0.0818068	8.57e-07	0.0153	0.0215	0.1587	24.2886
891	genus	14	Intestinimonas	rs7170984	T	0.0140767	-0.0658116	2.98e-06	0.0143	0.0103	0.4724	21.8575
892	genus	15	Intestinimonas	rs72982915	C	0.0402743	0.183158	4.91e-06	0.028	-0.0276	0.324	20.6822
893	genus	16	Intestinimonas	rs9823439	T	0.0131455	-0.0581947	9.86e-06	0.0129	-0.0199	0.1231	19.5982
894	genus	17	Streptococcus	rs10028567	C	0.0191881	-0.0921167	7.3e-06	0.0197	-0.02	0.3116	23.0469
895	genus	18	Streptococcus	rs10448310	A	0.0111324	-0.0517935	3.31e-06	0.0134	0.0059	0.6576	21.6459
896	genus	19	Streptococcus	rs11110281	T	0.0227398	-0.137519	2.58e-09	0.0299	0.0215	0.4729	36.5722
897	genus	20	Streptococcus	rs11720390	G	0.0228121	0.107024	3.59e-06	0.0268	0.0087	0.7444	22.0105
898	genus	21	Streptococcus	rs11764382	A	0.0143671	-0.0695345	1.29e-06	0.0186	0.0155	0.4038	23.424
899	genus	22	Streptococcus	rs17708276	A	0.0170628	-0.0793955	3.04e-06	0.0217	-0.0125	0.5654	21.6518
900	genus	23	Streptococcus	rs1918540	G	0.0128148	0.059639	2.44e-06	0.0167	-0.0075	0.6517	21.6589
901	genus	24	Streptococcus	rs2370083	G	0.0185851	-0.0816836	9.75e-06	0.0262	0.0088	0.7381	19.317
902	genus	25	Streptococcus	rs57646748	G	0.0200344	-0.0907696	5.48e-06	0.0334	0.0332	0.3192	20.527
903	genus	26	Streptococcus	rs6806351	T	0.0136647	-0.0633829	4.94e-06	0.0156	-0.01	0.5192	21.515
904	genus	27	Streptococcus	rs71481756	T	0.0207949	0.0931048	6.51e-06	0.0265	-0.0389	0.142	20.0461
905	genus	28	Streptococcus	rs7916711	A	0.0217362	0.102891	2.72e-06	0.0187	-0.0227	0.2252	22.4071
906	genus	29	Peptococcus	rs10031059	T	0.0225844	-0.121167	1.24e-07	0.0152	-0.0028	0.8546	28.7838
907	genus	30	Peptococcus	rs11001941	G	0.0392217	-0.195611	1.33e-06	0.0229	-0.0097	0.6723	24.8734
908	genus	31	Peptococcus	rs12069354	C	0.03795	0.16763	9.28e-06	0.0265	0.0402	0.1293	19.5109
909	genus	32	Peptococcus	rs2054133	G	0.0188332	0.0895433	2.14e-06	0.0135	-0.0064	0.6364	22.6058
910	genus	33	Peptococcus	rs36121075	A	0.030628	-0.14067	6.99e-06	0.0172	-0.0329	0.05678	21.0944
911	genus	34	Peptococcus	rs413827	G	0.0237523	0.110229	3.3e-06	0.0151	-0.0221	0.1432	21.5369
912	genus	35	Peptococcus	rs5770862	T	0.0356813	0.162018	3.22e-06	0.0222	0.0386	0.08255	20.6179
913	genus	36	Peptococcus	rs62424012	G	0.0292136	0.137164	1.15e-06	0.0269	0.0316	0.2408	22.045
914	genus	37	Peptococcus	rs7033353	T	0.018995	0.090152	2.22e-06	0.0129	0.0039	0.7603	22.5254
915	genus	38	Peptococcus	rs72850165	T	0.0300423	-0.134304	5.74e-06	0.024	0.0399	0.09622	19.9853
916	genus	39	Peptococcus	rs74592222	G	0.0302965	0.137957	8.55e-06	0.0202	0.0143	0.4778	20.7349
917	genus	40	Peptococcus	rs77681628	C	0.0387328	0.200307	2.69e-07	0.0237	-0.0177	0.4539	26.7446
918	genus	41	Senegalimassilia	rs10036909	C	0.0400881	0.185519	8.05e-06	0.0328	-0.0113	0.7294	21.4165
919	genus	42	Senegalimassilia	rs11787826	C	0.0171154	0.081327	2.63e-06	0.013	-0.0022	0.8643	22.5785
920	genus	43	Senegalimassilia	rs1990708	A	0.0247785	-0.109619	8.91e-06	0.024	-0.0146	0.5414	19.5715
921	genus	44	Senegalimassilia	rs2017373	C	0.0176841	0.0782258	9.5e-06	0.0134	0.0237	0.07587	19.5675
922	genus	45	Senegalimassilia	rs7225245	G	0.0170421	0.079173	4.18e-06	0.0131	-0.0297	0.02307	21.5828
923	genus	46	Hungatella	rs10044993	C	0.0316748	0.139547	8.07e-06	0.0232	0.0003	0.989	19.4095
924	genus	47	Hungatella	rs13128780	T	0.0312777	-0.149725	1.75e-06	0.0165	0.0024	0.8835	22.915
925	genus	48	Hungatella	rs13249325	T	0.0225883	-0.100023	9.69e-06	0.0129	-0.0017	0.8939	19.6078
926	genus	49	Hungatella	rs17092615	G	0.0337867	0.152235	7.38e-06	0.0186	-0.0178	0.3399	20.3018
927	genus	50	Hungatella	rs72759041	G	0.0282242	-0.126025	3.86e-06	0.016	-0.0257	0.1075	19.9374
928	genus	51	Howardella	rs10048062	C	0.0336531	-0.147352	8.59e-06	0.0229	-0.0126	0.5827	19.1718
929	genus	52	Howardella	rs12452946	A	0.0228941	-0.105833	3.8e-06	0.0129	0.0012	0.9281	21.3696
930	genus	53	Howardella	rs1484873	A	0.046335	-0.227831	2.56e-06	0.018	-0.0116	0.5203	24.1773
931	genus	54	Howardella	rs17167098	G	0.0352068	-0.169366	1.12e-06	0.0187	0.0227	0.2252	23.1419
932	genus	55	Howardella	rs2154047	C	0.0420093	-0.192557	9.97e-06	0.0226	-0.0001	0.9978	21.0101
933	genus	56	Howardella	rs36081916	T	0.0402987	-0.18123	4.7e-06	0.023	-0.0124	0.5891	20.2244
934	genus	57	Howardella	rs3791893	A	0.034023	0.147035	9.5e-06	0.0185	0.0021	0.911	18.6766
935	genus	58	Howardella	rs609430	T	0.0239328	-0.112045	3.34e-06	0.0135	-0.0068	0.6133	21.918
936	genus	59	Howardella	rs672217	G	0.0349993	0.164146	3.52e-06	0.0162	0.0104	0.5186	21.9959
937	genus	60	unknowngenus	rs10060821	T	0.0140818	0.0624208	9e-06	0.0151	0.0001	0.993	19.6491
938	genus	61	unknowngenus	rs10782329	C	0.0137552	0.0602791	7.9e-06	0.0139	-0.0015	0.912	19.2042
939	genus	62	unknowngenus	rs11257188	A	0.0225832	-0.109509	1.85e-06	0.0192	0.0149	0.4388	23.5141
940	genus	63	unknowngenus	rs116151565	A	0.024565	0.111567	6.2e-06	0.0199	0.022	0.2692	20.6271
941	genus	64	unknowngenus	rs13147561	A	0.0227994	-0.0993127	9.57e-06	0.0224	0.0126	0.5718	18.9742
942	genus	65	unknowngenus	rs142372196	A	0.0160907	-0.0736201	5.44e-06	0.0217	0.0294	0.1757	20.9334
943	genus	66	unknowngenus	rs55922055	T	0.0476043	-0.239699	2.28e-07	0.037	-0.0162	0.661	25.3537
944	genus	67	unknowngenus	rs599752	C	0.0137964	-0.0630207	4.06e-06	0.0144	0.0027	0.853	20.8657
945	genus	68	unknowngenus	rs6431586	A	0.0205715	-0.0954152	2.72e-06	0.0234	-0.0112	0.6323	21.513
946	genus	69	unknowngenus	rs72846345	T	0.0190903	0.0877661	2.58e-06	0.0232	0.0064	0.7818	21.1363
947	genus	70	unknowngenus	rs740358	G	0.0264763	-0.130157	9.18e-07	0.0264	0.0008	0.9749	24.1668
948	genus	71	unknowngenus	rs9571849	T	0.0317376	0.137141	8.12e-06	0.0242	-0.0179	0.4595	18.6718
949	genus	72	unknowngenus	rs999857	G	0.0165827	0.0763115	5.24e-06	0.0147	0.0281	0.05508	21.1771
950	genus	73	Subdoligranulum	rs10065321	T	0.0108105	-0.0512828	2.1e-06	0.013	-0.0068	0.6026	22.5035
951	genus	74	Subdoligranulum	rs10497836	C	0.0118697	-0.0524065	8.38e-06	0.0157	0.02	0.2019	19.4934
952	genus	75	Subdoligranulum	rs1667315	G	0.0107452	0.0485017	6.72e-06	0.0132	-0.016	0.2241	20.3744
953	genus	76	Subdoligranulum	rs2114677	C	0.0230829	-0.104176	2.72e-06	0.0201	-0.0124	0.5381	20.3685
954	genus	77	Subdoligranulum	rs2171249	C	0.0233213	0.106744	4.51e-06	0.0249	0.0148	0.5532	20.9498
955	genus	78	Subdoligranulum	rs35940633	G	0.011001	-0.0511008	4.22e-06	0.0137	0.0126	0.3591	21.5769
956	genus	79	Subdoligranulum	rs3761728	T	0.0118866	-0.0543458	3.87e-06	0.0148	0.0047	0.7487	20.9033
957	genus	80	Subdoligranulum	rs4347804	A	0.0357483	0.166063	2.18e-06	0.0367	0.062	0.09102	21.5792
958	genus	81	Subdoligranulum	rs6555306	T	0.0155463	-0.0740777	2.81e-06	0.0184	-0.0108	0.5564	22.705
959	genus	82	Subdoligranulum	rs75158211	T	0.015933	-0.072343	7.52e-06	0.0181	0.0108	0.5503	20.6156
960	genus	83	Subdoligranulum	rs76528319	G	0.0310662	-0.143279	7.41e-06	0.0234	0.0085	0.7166	21.2709
961	genus	84	Coprococcus2	rs10070053	A	0.0135375	0.0594312	7.65e-06	0.0131	-0.0184	0.1593	19.273
962	genus	85	Coprococcus2	rs12634070	T	0.0164921	0.0736486	9.95e-06	0.0147	-0.0208	0.1578	19.9423
963	genus	86	Coprococcus2	rs2482516	C	0.0164619	0.0754415	4.72e-06	0.0155	-0.0106	0.4911	21.0021
964	genus	87	Coprococcus2	rs35890118	A	0.0147661	-0.066536	8.26e-06	0.0148	-0.0274	0.06358	20.304
965	genus	88	Coprococcus2	rs61823518	A	0.0215724	-0.0955381	6.68e-06	0.021	0.0439	0.03692	19.6135
966	genus	89	Coprococcus2	rs6677933	C	0.0164216	-0.0804405	1.19e-06	0.0182	0.0223	0.2212	23.9948
967	genus	90	Coprococcus2	rs72680320	T	0.013919	-0.0649382	2.27e-06	0.0136	0.0187	0.1714	21.7663
968	genus	91	Coprococcus2	rs9426473	A	0.0161662	0.0727361	6.31e-06	0.0147	0.0101	0.4897	20.2435
969	genus	92	unknowngenus	rs11779863	G	0.0172171	-0.0772768	6.69e-06	0.0177	0.004	0.8215	20.1456
970	genus	93	unknowngenus	rs12566890	T	0.0241775	-0.103134	8.11e-06	0.0192	0.0079	0.6825	18.1961
971	genus	94	unknowngenus	rs13100746	C	0.0142685	0.0638979	7.29e-06	0.0129	-0.0018	0.8922	20.0546
972	genus	95	unknowngenus	rs17235252	T	0.0255463	-0.122002	2.16e-06	0.0199	-0.0018	0.9267	22.8076
973	genus	96	unknowngenus	rs3932485	C	0.0141623	0.0626209	9.93e-06	0.0131	-0.0173	0.1878	19.551
974	genus	97	unknowngenus	rs515984	T	0.0190685	-0.0875451	6.61e-06	0.0203	-0.0218	0.2815	21.078
975	genus	98	unknowngenus	rs638542	G	0.0157049	-0.070592	5.17e-06	0.0142	-0.0143	0.3125	20.2041
976	genus	99	unknowngenus	rs74603314	T	0.0489701	0.230767	2.28e-06	0.0329	0.0015	0.9646	22.2068
977	genus	100	unknowngenus	rs7706512	G	0.0138979	0.0657351	2.27e-06	0.0129	0.0094	0.4635	22.3715
978	genus	101	unknowngenus	rs7801843	A	0.0194509	-0.0869495	9.47e-06	0.0179	-0.0118	0.5101	19.9826
979	genus	102	unknowngenus	rs7853673	G	0.0139833	-0.0624389	6.73e-06	0.0129	0.0081	0.5325	19.9386
980	genus	103	unknowngenus	rs949341	G	0.0147216	0.0656602	7.73e-06	0.0144	0.0205	0.1536	19.8926
981	genus	104	Butyrivibrio	rs1007475	G	0.0261271	0.118065	7.92e-06	0.0144	0.0025	0.8636	20.4204
982	genus	105	Butyrivibrio	rs11761679	T	0.0321539	0.154775	2.2e-06	0.0186	0.0125	0.5022	23.1705
983	genus	106	Butyrivibrio	rs142855850	A	0.0457138	0.205013	6.86e-06	0.0218	0.0102	0.6385	20.1127
984	genus	107	Butyrivibrio	rs16934069	T	0.0299444	-0.133784	8.86e-06	0.017	0.0101	0.5513	19.9609
985	genus	108	Butyrivibrio	rs16941336	C	0.0267936	0.127488	1.53e-06	0.0153	-0.0107	0.4852	22.6398
986	genus	109	Butyrivibrio	rs17163238	G	0.0309117	0.140987	5.51e-06	0.0163	0.0078	0.6306	20.8023
987	genus	110	Butyrivibrio	rs4537857	T	0.0260992	-0.12459	1.8e-06	0.0136	0.0222	0.1034	22.7882
988	genus	111	Butyrivibrio	rs486484	A	0.0240008	-0.108349	6.61e-06	0.013	-0.0025	0.8468	20.3796
989	genus	112	Butyrivibrio	rs4928024	A	0.0389333	-0.17471	8.19e-06	0.0167	-0.014	0.4015	20.137
990	genus	113	Butyrivibrio	rs72723662	C	0.0449336	0.224078	7.86e-07	0.019	-0.0306	0.1063	24.8689
991	genus	114	Butyrivibrio	rs74622183	A	0.0428204	-0.201027	2.46e-06	0.0228	-0.0454	0.04596	22.0398
992	genus	115	Butyrivibrio	rs77356209	T	0.0483299	0.216874	6.66e-06	0.0309	-0.0194	0.5295	20.1365
993	genus	116	Butyrivibrio	rs7752361	A	0.0239975	-0.11923	7.69e-07	0.0129	-0.0045	0.7291	24.6855
994	genus	117	Butyrivibrio	rs7763512	G	0.0253367	0.119846	3.11e-06	0.013	-0.0147	0.2589	22.374
995	genus	118	Butyrivibrio	rs9349693	A	0.0259861	0.117973	5.55e-06	0.0141	-0.0056	0.6928	20.6102
996	genus	119	Butyricicoccus	rs10084203	A	0.0123563	0.0549699	8.59e-06	0.0191	-0.0027	0.8862	19.7913
997	genus	120	Butyricicoccus	rs12034718	A	0.0158214	0.0701199	9.58e-06	0.0154	0.0171	0.2695	19.6424
998	genus	121	Butyricicoccus	rs12585793	T	0.0564729	-0.262206	5.79e-06	0.0388	-0.0603	0.1201	21.5579
999	genus	122	Butyricicoccus	rs2017189	G	0.011024	-0.0506956	3.87e-06	0.0128	0.0196	0.1267	21.1476
1000	genus	123	Butyricicoccus	rs4962426	G	0.0135979	0.0614216	7.38e-06	0.0163	0.0036	0.8248	20.4032
1001	genus	124	Butyricicoccus	rs56221232	T	0.0167401	0.0828027	7.62e-07	0.0214	0.0105	0.623	24.4667
1002	genus	125	Butyricicoccus	rs62478070	T	0.0494959	0.224039	5.94e-06	0.0412	-0.0549	0.1823	20.4885
1003	genus	126	Butyricicoccus	rs7322368	T	0.0183167	0.0815733	5.52e-06	0.0223	0.0391	0.07972	19.8337
1004	genus	127	CandidatusSoleaferrea	rs10090365	A	0.0180989	-0.0834413	4.17e-06	0.0128	-0.0182	0.1562	21.2549
1005	genus	128	CandidatusSoleaferrea	rs10809135	T	0.0182426	0.0834858	5.47e-06	0.0131	0.039	0.002877	20.9435
1006	genus	129	CandidatusSoleaferrea	rs36155147	C	0.0240995	0.104966	5.41e-06	0.0141	-0.0179	0.2047	18.9706
1007	genus	130	CandidatusSoleaferrea	rs4678258	T	0.0215646	0.0986136	5.53e-06	0.0151	-0.0226	0.134	20.9117
1008	genus	131	CandidatusSoleaferrea	rs61825792	T	0.0231856	0.112199	1.37e-06	0.0176	0.0102	0.561	23.4176
1009	genus	132	CandidatusSoleaferrea	rs6489992	A	0.0187031	-0.0840437	7.89e-06	0.0133	0.0071	0.5908	20.1923
1010	genus	133	CandidatusSoleaferrea	rs6494306	A	0.0214221	-0.0969304	5.8e-06	0.0138	0.0034	0.8076	20.4737
1011	genus	134	CandidatusSoleaferrea	rs7400877	T	0.0212799	-0.0951085	9.29e-06	0.0157	0.0278	0.07603	19.9756
1012	genus	135	CandidatusSoleaferrea	rs9973954	A	0.0195401	0.0892075	5.95e-06	0.0135	0.0053	0.6922	20.8424
1013	genus	136	LachnospiraceaeFCS020group	rs10093861	G	0.0121152	-0.0568869	3.06e-06	0.0131	0.0105	0.4242	22.0477
1014	genus	137	LachnospiraceaeFCS020group	rs1254846	G	0.0232501	0.105963	5.6e-06	0.0192	-0.0238	0.2138	20.7709
1015	genus	138	LachnospiraceaeFCS020group	rs1363769	T	0.0449372	-0.200628	1.58e-06	0.0363	0.028	0.4392	19.933
1016	genus	139	LachnospiraceaeFCS020group	rs2322265	C	0.0141577	-0.0666305	5.21e-06	0.0147	-0.006	0.6825	22.1495
1017	genus	140	LachnospiraceaeFCS020group	rs2862811	T	0.0121736	0.0564927	3.92e-06	0.014	-0.0027	0.8462	21.5351
1018	genus	141	LachnospiraceaeFCS020group	rs35035870	T	0.0414403	-0.190615	2.62e-06	0.0334	0.0178	0.5929	21.1578
1019	genus	142	LachnospiraceaeFCS020group	rs3999074	G	0.0121847	-0.0550587	6.55e-06	0.0129	-0.0028	0.83	20.4185
1020	genus	143	LachnospiraceaeFCS020group	rs4452603	T	0.0135965	0.0604208	8.98e-06	0.0146	0.0039	0.7908	19.748
1021	genus	144	LachnospiraceaeFCS020group	rs7249113	G	0.0133496	0.0679483	3.72e-07	0.0141	-0.0255	0.07041	25.9073
1022	genus	145	LachnospiraceaeFCS020group	rs72793667	A	0.0246589	-0.116881	1.63e-06	0.0328	0.0053	0.8728	22.4667
1023	genus	146	LachnospiraceaeFCS020group	rs9308097	A	0.0123659	0.055381	7.47e-06	0.0128	0.0217	0.09053	20.0571
1024	genus	147	LachnospiraceaeFCS020group	rs9788306	C	0.0130744	-0.062804	1.39e-06	0.0143	-0.0015	0.9186	23.0743
1025	genus	148	Odoribacter	rs10093869	A	0.0125389	-0.0577795	3.67e-06	0.0131	0.0032	0.8058	21.2337
1026	genus	149	Odoribacter	rs10423795	C	0.0121164	0.0550695	6.58e-06	0.0133	-0.0031	0.8157	20.6573
1027	genus	150	Odoribacter	rs28417404	A	0.0161372	-0.0726896	3.68e-06	0.0217	-0.0203	0.3511	20.2903
1028	genus	151	Odoribacter	rs4793970	A	0.0129154	-0.0576329	6.03e-06	0.0134	0.0199	0.1376	19.9125
1029	genus	152	Odoribacter	rs6856150	G	0.0194146	0.0881922	6.06e-06	0.0196	-0.0252	0.1977	20.6349
1030	genus	153	Odoribacter	rs74553962	T	0.0264106	0.121449	9.49e-06	0.0246	-0.0017	0.9434	21.1461
1031	genus	154	Odoribacter	rs77779484	G	0.0268526	-0.133489	6.56e-07	0.0268	0.0312	0.2445	24.7127
1032	genus	155	Enterorhabdus	rs10098492	T	0.0293688	0.132323	6.41e-06	0.0275	-0.0179	0.5148	20.3001
1033	genus	156	Enterorhabdus	rs114731706	T	0.0382298	0.182308	2.17e-06	0.0367	0.006	0.8695	22.7409
1034	genus	157	Enterorhabdus	rs2051957	C	0.0189864	0.0843291	8.9e-06	0.0161	-0.0073	0.6519	19.7274
1035	genus	158	Enterorhabdus	rs3017103	A	0.0208995	0.0980897	2.94e-06	0.0164	-0.016	0.3284	22.0281
1036	genus	159	Enterorhabdus	rs73331712	T	0.055123	0.26199	4.85e-06	0.0323	0.0224	0.4884	22.5893
1037	genus	160	Enterorhabdus	rs77655283	G	0.0298306	0.132988	5.88e-06	0.0253	0.0006	0.9807	19.8747
1038	genus	161	Coprococcus1	rs1010560	C	0.0122722	0.0580232	1.96e-06	0.0145	-0.005	0.7297	22.3544
1039	genus	162	Coprococcus1	rs12794898	G	0.0197212	0.0903299	4.92e-06	0.0194	0.0168	0.3863	20.9795
1040	genus	163	Coprococcus1	rs1519491	T	0.0113558	0.0499197	8.95e-06	0.0132	0.0127	0.3336	19.3246
1041	genus	164	Coprococcus1	rs1576241	A	0.0109535	-0.0510343	3.33e-06	0.0132	-0.0037	0.7811	21.7082
1042	genus	165	Coprococcus1	rs2907920	A	0.0126824	0.0561173	7.65e-06	0.0143	0.0119	0.4066	19.5791
1043	genus	166	Coprococcus1	rs4277593	G	0.0109914	-0.0585649	1.14e-07	0.0131	0.0224	0.08609	28.3904
1044	genus	167	Coprococcus1	rs56405618	A	0.0186508	-0.08963	1.57e-06	0.0202	-0.0065	0.7473	23.0946
1045	genus	168	Coprococcus1	rs73031725	T	0.0355224	0.167591	1.98e-06	0.0369	0.0375	0.3095	22.2586
1046	genus	169	Coprococcus1	rs73167075	T	0.0127573	0.0573137	8.57e-06	0.0158	0.0071	0.652	20.1836
1047	genus	170	Coprococcus1	rs74101919	T	0.0144651	-0.0718989	1.03e-06	0.0207	-0.0388	0.06135	24.7059
1048	genus	171	Coprococcus1	rs946513	C	0.0460018	0.205899	8.62e-06	0.0312	-0.0235	0.4519	20.0336
1049	genus	172	unknowngenus	rs111373036	A	0.0179766	-0.0858259	1.7e-06	0.0184	-0.0182	0.3223	22.794
1050	genus	173	unknowngenus	rs11140959	A	0.0432674	0.190401	6.2e-06	0.0188	-0.0395	0.03615	19.3651
1051	genus	174	unknowngenus	rs12696594	A	0.0140502	-0.0636249	6.11e-06	0.013	0.0043	0.7421	20.5063
1052	genus	175	unknowngenus	rs2136103	T	0.0154038	0.0754533	6.73e-07	0.0146	-0.0122	0.4042	23.9937
1053	genus	176	unknowngenus	rs2599390	G	0.0198355	0.094049	3.03e-06	0.0194	0.0075	0.6988	22.4814
1054	genus	177	unknowngenus	rs55736413	C	0.0357614	0.158132	8.45e-06	0.0306	-0.0197	0.5208	19.5527
1055	genus	178	unknowngenus	rs58850151	T	0.018154	-0.0808936	7.48e-06	0.0145	-0.0232	0.1105	19.8557
1056	genus	179	unknowngenus	rs7334707	T	0.0266494	0.118994	6.25e-06	0.0297	0.0184	0.5351	19.9376
1057	genus	180	unknowngenus	rs79929882	A	0.0232394	-0.104457	5.92e-06	0.0196	-0.0135	0.4906	20.2035
1058	genus	181	Eubacteriumruminantiumgroup	rs10131724	A	0.0414577	-0.199832	2.39e-06	0.0218	-0.0047	0.8304	23.2338
1059	genus	182	Eubacteriumruminantiumgroup	rs10923018	G	0.0160924	0.0726438	6.8e-06	0.013	-0.0155	0.2332	20.3777
1060	genus	183	Eubacteriumruminantiumgroup	rs11637981	G	0.0160888	-0.073258	5.44e-06	0.0129	-0.0055	0.6708	20.733
1061	genus	184	Eubacteriumruminantiumgroup	rs13025464	T	0.0163786	-0.0737077	6.97e-06	0.0131	-0.0308	0.01936	20.2523
1062	genus	185	Eubacteriumruminantiumgroup	rs139749	C	0.0171791	-0.0845439	8.59e-07	0.0136	-0.0276	0.04249	24.2195
1063	genus	186	Eubacteriumruminantiumgroup	rs16891896	G	0.0390573	-0.174787	2.38e-06	0.023	-0.0039	0.8668	20.0269
1064	genus	187	Eubacteriumruminantiumgroup	rs17519472	C	0.0233984	0.107804	4.7e-06	0.0185	-0.0025	0.8913	21.2275
1065	genus	188	Eubacteriumruminantiumgroup	rs209813	G	0.0236391	-0.103488	9.23e-06	0.0183	0.0006	0.9717	19.1655
1066	genus	189	Eubacteriumruminantiumgroup	rs2116427	A	0.0182353	0.0911461	4.67e-07	0.0147	-0.0025	0.8647	24.9833
1067	genus	190	Eubacteriumruminantiumgroup	rs2229917	A	0.0323922	0.153538	2.16e-06	0.032	0.0479	0.1343	22.4673
1068	genus	191	Eubacteriumruminantiumgroup	rs2418654	C	0.0165852	-0.0748879	6.17e-06	0.0132	0.0134	0.3091	20.3884
1069	genus	192	Eubacteriumruminantiumgroup	rs2817174	C	0.0163687	-0.0734306	7.87e-06	0.0132	-0.0021	0.8744	20.1246
1070	genus	193	Eubacteriumruminantiumgroup	rs57340348	T	0.0212166	-0.0979429	4.93e-06	0.0161	0.0147	0.3622	21.3106
1071	genus	194	Eubacteriumruminantiumgroup	rs606117	A	0.018056	0.0833243	4.82e-06	0.0145	0.0195	0.1781	21.2961
1072	genus	195	Eubacteriumruminantiumgroup	rs6676699	G	0.0196447	-0.0888124	6.38e-06	0.014	-0.0093	0.5079	20.4388
1073	genus	196	Eubacteriumruminantiumgroup	rs7000472	A	0.016523	-0.0762282	4.07e-06	0.0131	0.0336	0.01041	21.284
1074	genus	197	Eubacteriumruminantiumgroup	rs72836424	C	0.030069	-0.139825	2.62e-06	0.0206	0.0278	0.1768	21.6237
1075	genus	198	Eubacteriumruminantiumgroup	rs73139629	A	0.0247909	-0.115098	5.36e-06	0.0222	0.0596	0.007412	21.555
1076	genus	199	Dialister	rs10138457	T	0.0261933	-0.113054	7.88e-06	0.022	0.0015	0.945	18.6291
1077	genus	200	Dialister	rs10938938	G	0.0170915	-0.0773514	7.37e-06	0.0177	-0.0193	0.2753	20.4822
1078	genus	201	Dialister	rs11071887	T	0.0146315	0.0662403	5.91e-06	0.0138	0.0019	0.8908	20.4959
1079	genus	202	Dialister	rs11166701	G	0.013186	-0.0655301	5.51e-07	0.0129	0.0188	0.1449	24.6976
1080	genus	203	Dialister	rs2314294	T	0.0193719	0.0865932	8.08e-06	0.0188	-0.0179	0.341	19.9813
1081	genus	204	Dialister	rs2435610	A	0.0143314	0.0647131	5.93e-06	0.0149	0.0178	0.2322	20.3895
1082	genus	205	Dialister	rs4747450	C	0.0147685	0.0668509	5.84e-06	0.0154	0.0043	0.7818	20.4899
1083	genus	206	Dialister	rs4753063	G	0.0130052	-0.0596297	4.86e-06	0.0129	-0.0268	0.03828	21.0229
1084	genus	207	Dialister	rs75416973	A	0.016451	0.0727223	9.46e-06	0.0155	0.0012	0.9379	19.5412
1085	genus	208	Dialister	rs764177	C	0.0135366	-0.0601454	9.61e-06	0.0134	-0.0164	0.221	19.7418
1086	genus	209	Dialister	rs76680460	G	0.0364332	-0.161296	8.19e-06	0.0321	-0.0149	0.6422	19.5999
1087	genus	210	Eubacteriumxylanophilumgroup	rs10140184	A	0.012599	0.0576795	4.96e-06	0.0131	0.0112	0.3922	20.959
1088	genus	211	Eubacteriumxylanophilumgroup	rs10917203	A	0.0130917	0.0612633	3.15e-06	0.0132	-0.0105	0.4248	21.8983
1089	genus	212	Eubacteriumxylanophilumgroup	rs112176119	C	0.0245762	-0.113455	3.33e-06	0.0223	-0.0122	0.5835	21.3119
1090	genus	213	Eubacteriumxylanophilumgroup	rs13239072	G	0.0142728	0.0687427	1.82e-06	0.0144	0.0226	0.116	23.1971
1091	genus	214	Eubacteriumxylanophilumgroup	rs17830032	G	0.0310515	-0.160597	2.39e-07	0.0238	0.0267	0.2611	26.7494
1092	genus	215	Eubacteriumxylanophilumgroup	rs1999224	G	0.0203503	-0.0949051	3.75e-06	0.0217	0.0084	0.7003	21.749
1093	genus	216	Eubacteriumxylanophilumgroup	rs2012708	A	0.0126905	0.0573202	6.53e-06	0.0135	-0.0082	0.5438	20.4013
1094	genus	217	Eubacteriumxylanophilumgroup	rs2213117	T	0.0189012	0.0877797	4.21e-06	0.0176	-0.0045	0.7996	21.5679
1095	genus	218	Eubacteriumxylanophilumgroup	rs75586835	A	0.0263455	-0.114498	9.39e-06	0.0251	-0.0041	0.8708	18.8878
1096	genus	219	Eubacteriumfissicatenagroup	rs10147907	T	0.039601	0.172263	8.27e-06	0.0244	0.0369	0.1298	18.9222
1097	genus	220	Eubacteriumfissicatenagroup	rs11818408	G	0.0237114	0.10585	8.2e-06	0.0132	-0.0071	0.5928	19.9283
1098	genus	221	Eubacteriumfissicatenagroup	rs11876297	T	0.0281712	0.131469	2.67e-06	0.0146	-0.0392	0.007075	21.779
1099	genus	222	Eubacteriumfissicatenagroup	rs151257695	A	0.0454847	0.20951	3.1e-06	0.0251	-0.0044	0.8598	21.2167
1100	genus	223	Eubacteriumfissicatenagroup	rs1768152	T	0.0316186	0.139489	8.7e-06	0.0211	0.0046	0.8269	19.4622
1101	genus	224	Eubacteriumfissicatenagroup	rs2733072	G	0.0228306	0.109644	1.49e-06	0.0129	-0.0208	0.1082	23.0641
1102	genus	225	Eubacteriumfissicatenagroup	rs3771393	C	0.0266671	0.130842	7.38e-07	0.0163	-0.0449	0.005716	24.0738
1103	genus	226	Eubacteriumfissicatenagroup	rs6934739	A	0.0252788	0.111463	9.75e-06	0.0136	0.0058	0.6706	19.4425
1104	genus	227	Eubacteriumfissicatenagroup	rs7104872	G	0.0291906	0.138612	2.73e-06	0.0206	-0.0038	0.8536	22.5484
1105	genus	228	Anaerotruncus	rs10150232	A	0.0124877	0.0567088	6.68e-06	0.0161	-0.0131	0.4171	20.6222
1106	genus	229	Anaerotruncus	rs11018566	A	0.0366032	-0.156465	6.14e-06	0.0287	-0.015	0.6027	18.2724
1107	genus	230	Anaerotruncus	rs115414803	A	0.0317524	-0.144356	6.83e-06	0.0268	0.0033	0.9017	20.6688
1108	genus	231	Anaerotruncus	rs1272208	G	0.0129831	-0.0611743	4.28e-06	0.0151	0.0116	0.4426	22.2015
1109	genus	232	Anaerotruncus	rs1431492	C	0.0146188	-0.0654996	7.36e-06	0.0176	0.0179	0.3092	20.0749
1110	genus	233	Anaerotruncus	rs17734739	T	0.014908	0.0660052	7.43e-06	0.0185	-0.002	0.9159	19.6027
1111	genus	234	Anaerotruncus	rs34449434	A	0.0113402	-0.0497004	9.85e-06	0.0136	0.0119	0.3804	19.2078
1112	genus	235	Anaerotruncus	rs4669806	G	0.0122994	0.0576389	2.42e-06	0.0156	0.0169	0.2808	21.9616
1113	genus	236	Anaerotruncus	rs6494922	A	0.0202257	0.0903106	6.62e-06	0.0284	-0.0167	0.556	19.9376
1114	genus	237	Anaerotruncus	rs6563550	T	0.0176745	0.0877135	2.35e-07	0.0239	-0.0118	0.6194	24.6286
1115	genus	238	Anaerotruncus	rs7155595	C	0.0118903	0.0539336	7.55e-06	0.014	0.0029	0.8348	20.5747
1116	genus	239	Anaerotruncus	rs8005030	C	0.0117854	0.0554447	2.28e-06	0.0136	-0.0159	0.2431	22.1324
1117	genus	240	Anaerotruncus	rs9347879	T	0.011049	0.050618	4.22e-06	0.0129	0.0058	0.6544	20.9877
1118	genus	241	ErysipelotrichaceaeUCG003	rs10164067	T	0.0212405	-0.10326	1.13e-06	0.029	0.0249	0.3903	23.6339
1119	genus	242	ErysipelotrichaceaeUCG003	rs11666127	A	0.0161371	-0.0719187	7.9e-06	0.017	-0.0039	0.8172	19.8626
1120	genus	243	ErysipelotrichaceaeUCG003	rs11994308	C	0.0242503	0.115417	1.33e-06	0.0227	0.018	0.4265	22.6522
1121	genus	244	ErysipelotrichaceaeUCG003	rs12251396	A	0.0158766	-0.0705399	9.52e-06	0.0178	0	0.9984	19.7404
1122	genus	245	ErysipelotrichaceaeUCG003	rs17798136	G	0.0347674	0.158818	3.24e-06	0.0262	-0.051	0.05133	20.8666
1123	genus	246	ErysipelotrichaceaeUCG003	rs28568391	A	0.0118741	-0.0583911	6.42e-07	0.013	0.0023	0.8581	24.1822
1124	genus	247	ErysipelotrichaceaeUCG003	rs4758231	G	0.0122047	-0.0551754	6.55e-06	0.0143	-0.0128	0.3696	20.438
1125	genus	248	ErysipelotrichaceaeUCG003	rs59068084	T	0.0120224	0.0564772	3.12e-06	0.0132	0.004	0.7637	22.0681
1126	genus	249	ErysipelotrichaceaeUCG003	rs59104037	A	0.0204742	-0.0951263	4.48e-06	0.0193	-0.0066	0.7336	21.5867
1127	genus	250	ErysipelotrichaceaeUCG003	rs62403464	T	0.0156516	-0.0731743	3.44e-06	0.0167	0.0031	0.8539	21.8576
1128	genus	251	ErysipelotrichaceaeUCG003	rs6875357	C	0.0353831	0.165673	6.7e-06	0.0334	-0.002	0.9515	21.9237
1129	genus	252	ErysipelotrichaceaeUCG003	rs73074432	C	0.0164378	0.072154	9.99e-06	0.0206	0.0219	0.2878	19.2679
1130	genus	253	ErysipelotrichaceaeUCG003	rs74988980	G	0.0348574	-0.133141	8.64e-06	0.032	0.0046	0.8852	14.5893
1131	genus	254	ErysipelotrichaceaeUCG003	rs75949021	T	0.0374238	-0.169667	3.58e-06	0.0329	-0.0217	0.5099	20.5541
1132	genus	255	ErysipelotrichaceaeUCG003	rs76502207	T	0.0289929	0.144844	6.41e-07	0.0328	0.0134	0.684	24.9584
1133	genus	256	ErysipelotrichaceaeUCG003	rs8053479	A	0.0186509	-0.0838212	5.83e-06	0.0203	0.0235	0.2473	20.198
1134	genus	257	Ruminococcus1	rs10167839	A	0.0116306	0.0519509	8.09e-06	0.0134	-0.0018	0.8929	19.9516
1135	genus	258	Ruminococcus1	rs11783695	G	0.0161398	-0.0734114	4.73e-06	0.0177	0.0148	0.4013	20.6886
1136	genus	259	Ruminococcus1	rs17781867	C	0.0211728	0.0999271	1.96e-06	0.0254	0.0235	0.3556	22.2746
1137	genus	260	Ruminococcus1	rs3819978	C	0.0260137	-0.11504	8.74e-06	0.0242	-0.0136	0.5745	19.5566
1138	genus	261	Ruminococcus1	rs6105066	T	0.013425	-0.0607052	5.06e-06	0.0145	0.0286	0.0481	20.4467
1139	genus	262	Ruminococcus1	rs6493760	C	0.0115885	0.0535262	3.38e-06	0.0135	-0.0188	0.1627	21.3345
1140	genus	263	Ruminococcus1	rs7117576	A	0.0170891	0.0829505	6.48e-07	0.0225	-0.01	0.6554	23.5612
1141	genus	264	Ruminococcus1	rs7583465	C	0.0112619	0.0527654	2.56e-06	0.0129	0.0297	0.02133	21.9521
1142	genus	265	Ruminococcus1	rs78572139	G	0.0279411	0.125038	5.23e-06	0.0214	0.0065	0.7616	20.026
1143	genus	266	Ruminococcus1	rs78613526	G	0.0367639	0.167497	5.11e-06	0.0296	-0.011	0.7094	20.7572
1144	genus	267	unknowngenus	rs10200320	C	0.0142769	0.0641139	5.66e-06	0.0159	-0.0039	0.8063	20.1667
1145	genus	268	unknowngenus	rs11195523	A	0.0145351	0.0689278	2.4e-06	0.0149	-0.0133	0.3715	22.4882
1146	genus	269	unknowngenus	rs11684166	A	0.0168349	-0.0769635	3.49e-06	0.0169	0.0196	0.2453	20.9002
1147	genus	270	unknowngenus	rs11809762	G	0.0190198	-0.0934634	1.68e-06	0.0163	0.0049	0.7627	24.1476
1148	genus	271	unknowngenus	rs11904514	G	0.0249839	-0.109498	7.9e-06	0.0266	0.0114	0.6682	19.2086
1149	genus	272	unknowngenus	rs12147596	C	0.0141609	-0.0719818	2.86e-07	0.0139	0.0247	0.075	25.8383
1150	genus	273	unknowngenus	rs16823675	C	0.0149973	-0.0767515	2.33e-07	0.0159	-0.0322	0.04316	26.1908
1151	genus	274	unknowngenus	rs17086536	C	0.022432	-0.100851	3.36e-06	0.0247	0.0488	0.04778	20.2128
1152	genus	275	unknowngenus	rs2939766	A	0.013042	-0.0591611	7.01e-06	0.0129	0.0181	0.1621	20.577
1153	genus	276	unknowngenus	rs34985298	G	0.013772	-0.0623526	8.34e-06	0.0137	-0.0087	0.522	20.4982
1154	genus	277	unknowngenus	rs35740166	C	0.0226824	-0.112246	8.4e-07	0.022	0.0118	0.5916	24.4884
1155	genus	278	unknowngenus	rs4644504	T	0.0216146	-0.0969321	5.82e-06	0.0257	0.0469	0.06773	20.1113
1156	genus	279	unknowngenus	rs6007642	C	0.0177958	-0.0791412	9.96e-06	0.0156	-0.0237	0.1285	19.7773
1157	genus	280	unknowngenus	rs72700702	T	0.0189005	-0.0917261	1.59e-06	0.0204	0.017	0.4051	23.5525
1158	genus	281	unknowngenus	rs76532867	T	0.0242364	0.112353	2.56e-06	0.0332	-0.0371	0.2636	21.4897
1159	genus	282	Methanobrevibacter	rs10202904	T	0.0239106	-0.112811	3.09e-06	0.0131	0.0028	0.8303	22.2598
1160	genus	283	Methanobrevibacter	rs1334944	T	0.0255492	0.115197	7.61e-06	0.0143	0.0082	0.5657	20.3293
1161	genus	284	Methanobrevibacter	rs4802933	A	0.0308139	-0.135628	9.74e-06	0.0153	0.0134	0.3808	19.3735
1162	genus	285	Methanobrevibacter	rs6776814	T	0.0419905	-0.188956	8.05e-06	0.0455	-0.0158	0.7277	20.2498
1163	genus	286	Methanobrevibacter	rs76029318	T	0.0454319	0.222849	1.08e-06	0.0264	-0.0178	0.5003	24.0602
1164	genus	287	Methanobrevibacter	rs894996	C	0.0456045	0.214213	3.82e-06	0.0252	0.0197	0.4343	22.0635
1165	genus	288	Eubacteriumcoprostanoligenesgroup	rs1020520	T	0.0132929	-0.0590705	8.89e-06	0.018	-0.0421	0.01932	19.7471
1166	genus	289	Eubacteriumcoprostanoligenesgroup	rs10444197	A	0.0113455	-0.0505823	5.98e-06	0.0135	0.0008	0.9504	19.8768
1167	genus	290	Eubacteriumcoprostanoligenesgroup	rs11052069	T	0.0107833	0.0477832	9.38e-06	0.013	-0.017	0.1905	19.6356
1168	genus	291	Eubacteriumcoprostanoligenesgroup	rs11720857	C	0.0144485	0.0630776	9.26e-06	0.0169	0.0051	0.764	19.0592
1169	genus	292	Eubacteriumcoprostanoligenesgroup	rs12906958	C	0.0115935	-0.0533159	4.35e-06	0.0142	0.0031	0.826	21.1488
1170	genus	293	Eubacteriumcoprostanoligenesgroup	rs17159861	C	0.0168388	0.0962228	1.04e-08	0.021	-0.0065	0.7557	32.6537
1171	genus	294	Eubacteriumcoprostanoligenesgroup	rs2644213	G	0.0121245	0.0538845	9.86e-06	0.014	-0.0035	0.8002	19.7517
1172	genus	295	Eubacteriumcoprostanoligenesgroup	rs4076415	T	0.0110294	0.0515152	1.99e-06	0.0134	-0.0076	0.5698	21.8155
1173	genus	296	Eubacteriumcoprostanoligenesgroup	rs62024432	C	0.0172101	-0.0769698	7.5e-06	0.0218	0.0044	0.841	20.0019
1174	genus	297	Eubacteriumcoprostanoligenesgroup	rs6762473	C	0.0112353	0.0521584	4.26e-06	0.0135	0.0172	0.2029	21.5517
1175	genus	298	Eubacteriumcoprostanoligenesgroup	rs76898927	G	0.0266375	0.123055	4.79e-06	0.0285	-0.0314	0.2708	21.3409
1176	genus	299	Eubacteriumcoprostanoligenesgroup	rs79895140	T	0.0141153	-0.0641017	8.62e-06	0.0205	-0.0052	0.7983	20.6233
1177	genus	300	Eubacteriumcoprostanoligenesgroup	rs9648214	T	0.016431	-0.0828719	2.52e-07	0.0229	-0.0063	0.7849	25.4383
1178	genus	301	unknowngenus	rs1044939	C	0.0242017	0.109022	7.02e-06	0.0214	0.0366	0.08714	20.2927
1179	genus	302	unknowngenus	rs115372687	A	0.0243264	0.108994	9.13e-06	0.0228	-0.0032	0.89	20.0747
1180	genus	303	unknowngenus	rs11709800	T	0.016634	0.0879804	1.48e-07	0.0172	0.0301	0.07957	27.9756
1181	genus	304	unknowngenus	rs12634544	T	0.015882	-0.0813051	2.6e-07	0.0141	-0.0013	0.9289	26.2076
1182	genus	305	unknowngenus	rs12930556	C	0.0139816	0.064211	4.54e-06	0.013	0.0112	0.3888	21.0914
1183	genus	306	unknowngenus	rs17291611	A	0.0190904	-0.0905691	2.3e-06	0.0184	-0.0031	0.865	22.5077
1184	genus	307	unknowngenus	rs3010848	G	0.0146631	-0.0696728	1.78e-06	0.0135	-0.0007	0.9574	22.5775
1185	genus	308	unknowngenus	rs35947731	C	0.0288407	-0.131218	5.43e-06	0.0224	0.0234	0.2955	20.7002
1186	genus	309	unknowngenus	rs4848741	A	0.0149403	-0.0682414	5.53e-06	0.0151	-0.0015	0.9182	20.8631
1187	genus	310	unknowngenus	rs72819830	A	0.0467216	0.226767	1.61e-06	0.0391	-0.0468	0.2316	23.5571
1188	genus	311	Eubacteriumrectalegroup	rs10248854	C	0.0113463	-0.0527827	4.21e-06	0.0131	0.0111	0.3996	21.6407
1189	genus	312	Eubacteriumrectalegroup	rs10797540	A	0.0108389	0.0503179	3.53e-06	0.013	0.0178	0.1682	21.5512
1190	genus	313	Eubacteriumrectalegroup	rs143694765	T	0.019779	0.0870025	9.75e-06	0.0213	0.0194	0.3634	19.3489
1191	genus	314	Eubacteriumrectalegroup	rs2884897	A	0.0289021	-0.129364	6.44e-06	0.0352	-0.0935	0.007934	20.034
1192	genus	315	Eubacteriumrectalegroup	rs314726	T	0.0109486	0.0528824	1.38e-06	0.0129	0.0051	0.6948	23.3293
1193	genus	316	Eubacteriumrectalegroup	rs35398954	A	0.0174602	-0.0901402	5.4e-07	0.0176	-0.0245	0.1636	26.6526
1194	genus	317	Eubacteriumrectalegroup	rs59427698	A	0.0130853	-0.0576035	5.37e-06	0.0165	-0.0086	0.6015	19.3789
1195	genus	318	Eubacteriumrectalegroup	rs62547233	A	0.0120201	0.0536319	9.9e-06	0.0143	-0.0013	0.9276	19.9082
1196	genus	319	Eubacteriumnodatumgroup	rs10263623	C	0.0439023	0.193496	8.91e-06	0.0332	-0.0335	0.3121	19.4253
1197	genus	320	Eubacteriumnodatumgroup	rs10458299	T	0.041969	-0.187753	8.37e-06	0.0245	-0.0408	0.09527	20.0131
1198	genus	321	Eubacteriumnodatumgroup	rs11006576	A	0.024593	-0.110167	7.99e-06	0.013	0.0127	0.3262	20.067
1199	genus	322	Eubacteriumnodatumgroup	rs113893692	C	0.0403573	-0.185107	5.76e-06	0.0197	0.016	0.4157	21.0379
1200	genus	323	Eubacteriumnodatumgroup	rs34297067	A	0.0341475	-0.186907	6.6e-08	0.0181	-0.0205	0.2591	29.9593
1201	genus	324	Eubacteriumnodatumgroup	rs61841040	G	0.0341609	0.160621	3.56e-06	0.0162	-0.0067	0.679	22.1078
1202	genus	325	Eubacteriumnodatumgroup	rs6818880	A	0.0245964	-0.110081	7.83e-06	0.0129	0.0076	0.5549	20.0298
1203	genus	326	Eubacteriumnodatumgroup	rs77910827	C	0.0413568	0.201788	9.05e-07	0.0208	0.0037	0.857	23.8066
1204	genus	327	Eubacteriumnodatumgroup	rs7827125	C	0.0271331	0.1223	7.17e-06	0.0143	-0.0025	0.8617	20.3166
1205	genus	328	Eubacteriumnodatumgroup	rs7880204	T	0.0275303	-0.125454	6.84e-06	0.0149	0.0021	0.8907	20.7656
1206	genus	329	Eubacteriumnodatumgroup	rs9425984	T	0.0292347	-0.130234	7.21e-06	0.0156	0.0089	0.567	19.845
1207	genus	330	RuminococcaceaeUCG011	rs10274562	C	0.0244556	0.110917	6.5e-06	0.0132	-0.0041	0.7568	20.5704
1208	genus	331	RuminococcaceaeUCG011	rs12636310	G	0.0282037	0.132725	2.81e-06	0.0149	0.0291	0.05009	22.1461
1209	genus	332	RuminococcaceaeUCG011	rs12724320	C	0.0249229	-0.120881	1.52e-06	0.0132	-0.0133	0.3134	23.5243
1210	genus	333	RuminococcaceaeUCG011	rs1416041	A	0.0339898	-0.182339	7.04e-08	0.0159	-0.0258	0.1033	28.7781
1211	genus	334	RuminococcaceaeUCG011	rs2729556	C	0.0233699	-0.109097	3.19e-06	0.0129	-0.0326	0.01168	21.7928
1212	genus	335	RuminococcaceaeUCG011	rs4490371	T	0.0248963	-0.111816	7.75e-06	0.0131	-0.0004	0.9781	20.1717
1213	genus	336	RuminococcaceaeUCG011	rs79113084	C	0.0317519	-0.152166	2.06e-06	0.0211	0.0016	0.9391	22.9664
1214	genus	337	RuminococcaceaeUCG011	rs9729514	A	0.0394616	0.184934	2.37e-06	0.0221	0.0188	0.3954	21.9625
1215	genus	338	Romboutsia	rs10279978	A	0.0127675	-0.0622202	1.17e-06	0.0139	0.008	0.5624	23.7492
1216	genus	339	Romboutsia	rs11221428	T	0.0158263	-0.0726779	6.49e-06	0.0153	0.0024	0.8758	21.0885
1217	genus	340	Romboutsia	rs16843578	C	0.0196779	-0.0875276	5.08e-06	0.0288	-0.0289	0.3167	19.7849
1218	genus	341	Romboutsia	rs28603357	T	0.0474739	-0.214911	8.52e-06	0.0461	0.0578	0.2096	20.4931
1219	genus	342	Romboutsia	rs34302036	A	0.0120835	0.0550261	5.88e-06	0.013	-0.0068	0.601	20.7374
1220	genus	343	Romboutsia	rs61841503	G	0.0171454	0.092888	4e-08	0.0192	0.002	0.9165	29.351
1221	genus	344	Romboutsia	rs62504452	A	0.0156654	-0.0710048	4.66e-06	0.0186	-0.0018	0.9245	20.5443
1222	genus	345	Romboutsia	rs7109293	A	0.0205738	0.0919112	6.98e-06	0.0202	-0.0106	0.6005	19.9575
1223	genus	346	Romboutsia	rs75200530	T	0.0421065	-0.190644	5.07e-06	0.0386	-0.0674	0.08106	20.4998
1224	genus	347	Romboutsia	rs75987356	G	0.0280454	-0.129578	6.71e-06	0.0244	-0.0183	0.4532	21.3472
1225	genus	348	Romboutsia	rs77702691	A	0.0208544	-0.094406	7.37e-06	0.0228	-0.0244	0.2838	20.4928
1226	genus	349	Romboutsia	rs9389266	T	0.0162353	0.0722815	9.38e-06	0.0169	0.0028	0.867	19.8213
1227	genus	350	Romboutsia	rs9567264	C	0.0127495	0.0580018	5.76e-06	0.0136	0.0122	0.3703	20.6966
1228	genus	351	Lachnoclostridium	rs1031599	G	0.0175644	-0.078627	6.31e-06	0.0263	-0.0059	0.8212	20.039
1229	genus	352	Lachnoclostridium	rs12566975	T	0.0105787	-0.0468097	9.57e-06	0.0129	0.0037	0.7767	19.5798
1230	genus	353	Lachnoclostridium	rs1528479	G	0.0111919	-0.0497798	9.64e-06	0.0133	0.0072	0.5885	19.7832
1231	genus	354	Lachnoclostridium	rs1997204	T	0.0242022	-0.108075	5.97e-06	0.031	0.0432	0.1626	19.9406
1232	genus	355	Lachnoclostridium	rs2385421	A	0.0180734	0.0746186	7.14e-06	0.0201	0.045	0.02487	17.0457
1233	genus	356	Lachnoclostridium	rs3821998	C	0.0192519	-0.0864066	6.72e-06	0.021	-0.0016	0.9383	20.1439
1234	genus	357	Lachnoclostridium	rs4738679	G	0.011404	-0.0520267	4.42e-06	0.0132	-0.0133	0.3144	20.813
1235	genus	358	Lachnoclostridium	rs6112314	A	0.0108174	-0.0561715	2.43e-07	0.0136	-0.0003	0.984	26.964
1236	genus	359	Lachnoclostridium	rs615997	T	0.0106491	0.0511752	2.03e-06	0.0128	-0.0232	0.07028	23.0939
1237	genus	360	Lachnoclostridium	rs62285313	A	0.0181565	0.0864203	1.58e-06	0.0217	0.005	0.8182	22.6551
1238	genus	361	Lachnoclostridium	rs72829893	G	0.0268103	0.117472	5.58e-06	0.0211	0.0107	0.6135	19.1985
1239	genus	362	Lachnoclostridium	rs78068103	A	0.0194248	0.0886199	3.67e-06	0.0201	0.0356	0.07727	20.8137
1240	genus	363	Lachnoclostridium	rs789029	C	0.0137974	-0.0641289	3.75e-06	0.0185	-0.0068	0.7124	21.6029
1241	genus	364	unknowngenus	rs1035406	G	0.025156	-0.111241	9.18e-06	0.02	-0.0035	0.8624	19.5544
1242	genus	365	unknowngenus	rs11630875	T	0.0204021	0.0925877	6.93e-06	0.0193	0.02	0.301	20.5948
1243	genus	366	unknowngenus	rs13336560	C	0.0158485	-0.0722586	5.3e-06	0.0132	0.0005	0.9681	20.7876
1244	genus	367	unknowngenus	rs1549633	A	0.0219252	0.101844	3.4e-06	0.0201	0.0148	0.4607	21.5765
1245	genus	368	unknowngenus	rs2074723	T	0.0375751	0.166302	8.75e-06	0.0285	-0.0165	0.5627	19.5882
1246	genus	369	unknowngenus	rs3730086	A	0.0180043	0.0806746	8.65e-06	0.0148	-0.0051	0.7302	20.0781
1247	genus	370	unknowngenus	rs3754624	C	0.0200589	0.0964478	2.16e-06	0.0168	0.0174	0.3024	23.119
1248	genus	371	unknowngenus	rs55876211	C	0.0196919	-0.0914764	2.87e-06	0.0148	-0.0146	0.3221	21.5795
1249	genus	372	unknowngenus	rs61933850	G	0.0361469	0.165184	7.43e-06	0.019	0.0052	0.7831	20.883
1250	genus	373	unknowngenus	rs7098347	G	0.0158542	0.0705089	7.36e-06	0.013	-0.0159	0.2224	19.7787
1251	genus	374	unknowngenus	rs74354280	C	0.0205472	-0.0903316	8.7e-06	0.0143	-0.0077	0.5922	19.3274
1252	genus	375	unknowngenus	rs76784716	A	0.0286444	0.139756	8.43e-07	0.0203	-0.0313	0.1231	23.8046
1253	genus	376	unknowngenus	rs9813022	A	0.016401	-0.0822797	5.1e-07	0.0133	0.0011	0.9352	25.1678
1254	genus	377	Olsenella	rs1035588	A	0.0236848	-0.108148	4.86e-06	0.0133	-0.013	0.3279	20.8497
1255	genus	378	Olsenella	rs17148768	G	0.0295602	0.140434	2.2e-06	0.0173	-0.0353	0.0411	22.57
1256	genus	379	Olsenella	rs2759329	G	0.0237218	-0.111131	3.43e-06	0.0133	0.0232	0.08129	21.9471
1257	genus	380	Olsenella	rs35225860	A	0.0482391	-0.223604	3.87e-06	0.033	-0.0116	0.726	21.4862
1258	genus	381	Olsenella	rs61090148	A	0.0231343	-0.104783	6.44e-06	0.013	-0.0068	0.6007	20.5148
1259	genus	382	Olsenella	rs62112538	C	0.0407033	-0.19943	1.19e-06	0.0206	0.0056	0.7876	24.0062
1260	genus	383	Olsenella	rs72691585	C	0.0520814	-0.249079	2.95e-06	0.0189	-0.0094	0.6194	22.8722
1261	genus	384	Olsenella	rs7540303	C	0.023638	0.108044	5.32e-06	0.0133	0.0332	0.01267	20.892
1262	genus	385	Olsenella	rs8066522	G	0.0240379	-0.106529	9.7e-06	0.0137	-0.0142	0.2985	19.64
1263	genus	386	Olsenella	rs9460691	C	0.0268645	0.119966	7.28e-06	0.0164	0.0357	0.02977	19.9415
1264	genus	387	Slackia	rs10409783	A	0.0211239	0.0950828	7.7e-06	0.0143	0.004	0.7783	20.2607
1265	genus	388	Slackia	rs12440440	A	0.0190582	0.0901934	2.63e-06	0.0136	0.0033	0.8083	22.3967
1266	genus	389	Slackia	rs16894137	C	0.0263047	-0.122792	2.71e-06	0.0191	-0.0087	0.6477	21.7909
1267	genus	390	Slackia	rs35156985	T	0.0348085	-0.155709	8.06e-06	0.0323	0.0382	0.2364	20.0105
1268	genus	391	Slackia	rs4492265	A	0.0191658	-0.0905757	2.41e-06	0.0141	-0.015	0.2878	22.3341
1269	genus	392	Slackia	rs8901	C	0.0186813	0.0934594	6.07e-07	0.0141	0.0172	0.2218	25.0283
1270	genus	393	LachnospiraceaeUCG010	rs10414815	T	0.0230253	0.10453	4.24e-06	0.0308	0.0457	0.1376	20.6096
1271	genus	394	LachnospiraceaeUCG010	rs11192447	A	0.024345	0.126592	4.69e-07	0.0297	0.0175	0.5554	27.0392
1272	genus	395	LachnospiraceaeUCG010	rs12346653	C	0.0139569	0.0657686	2.7e-06	0.0158	0.0127	0.4217	22.2053
1273	genus	396	LachnospiraceaeUCG010	rs17730011	G	0.015706	-0.0702357	7.85e-06	0.0157	-0.0001	0.9933	19.9979
1274	genus	397	LachnospiraceaeUCG010	rs2833528	C	0.0127763	-0.0562148	9.92e-06	0.0133	-0.0046	0.7282	19.3594
1275	genus	398	LachnospiraceaeUCG010	rs336138	G	0.0171865	0.0779543	7.48e-06	0.0201	-0.0146	0.4652	20.5733
1276	genus	399	LachnospiraceaeUCG010	rs4576377	A	0.0127043	-0.0572001	7.63e-06	0.0134	-0.0065	0.6287	20.2718
1277	genus	400	LachnospiraceaeUCG010	rs72894957	G	0.0486425	0.222263	5.68e-06	0.0432	0.0202	0.6396	20.8786
1278	genus	401	LachnospiraceaeUCG010	rs74315802	G	0.0183477	0.0867262	3.19e-06	0.0169	-0.0262	0.1217	22.3428
1279	genus	402	LachnospiraceaeUCG010	rs9981767	A	0.0131994	0.0655062	9.96e-07	0.0148	-0.0025	0.8679	24.6295
1280	genus	403	Lactococcus	rs10417872	T	0.024522	0.118306	1.29e-06	0.0142	-0.0077	0.5865	23.2756
1281	genus	404	Lactococcus	rs123059	T	0.0274694	-0.13671	1.27e-06	0.0156	0.0004	0.9807	24.7686
1282	genus	405	Lactococcus	rs12621813	G	0.0239978	0.108423	6.61e-06	0.0145	-0.0091	0.5301	20.4125
1283	genus	406	Lactococcus	rs17168302	G	0.0424761	0.191857	6.29e-06	0.0209	0.0306	0.1438	20.4016
1284	genus	407	Lactococcus	rs2293361	C	0.0430969	-0.199221	1.4e-06	0.0285	0.0102	0.7201	21.3687
1285	genus	408	Lactococcus	rs4766997	C	0.023839	0.114599	2.06e-06	0.013	0.0054	0.6805	23.1093
1286	genus	409	Lactococcus	rs55910161	C	0.0307367	0.146426	2.36e-06	0.0205	0.0182	0.3745	22.6946
1287	genus	410	Lactococcus	rs6674304	C	0.0442121	0.200758	6.18e-06	0.034	-0.0095	0.7808	20.6187
1288	genus	411	Lactococcus	rs7992246	T	0.0230786	0.104232	4.45e-06	0.0132	0.0141	0.284	20.3977
1289	genus	412	Fusicatenibacter	rs10439674	A	0.0130007	-0.0572129	7.68e-06	0.016	0.0054	0.7349	19.3667
1290	genus	413	Fusicatenibacter	rs167879	C	0.0148763	-0.0659543	5.87e-06	0.0182	0.0442	0.0149	19.6562
1291	genus	414	Fusicatenibacter	rs1864685	A	0.0108105	-0.0494799	4.96e-06	0.0131	0.0091	0.4848	20.9492
1292	genus	415	Fusicatenibacter	rs2025938	G	0.0205426	-0.0967298	2.99e-06	0.0261	-0.0185	0.4773	22.1723
1293	genus	416	Fusicatenibacter	rs206581	A	0.0127894	-0.0568339	8.96e-06	0.0156	-0.012	0.4423	19.7476
1294	genus	417	Fusicatenibacter	rs2132128	G	0.0160344	-0.0771914	1.08e-06	0.0214	-0.0311	0.1475	23.1755
1295	genus	418	Fusicatenibacter	rs3303	T	0.020407	-0.0953657	3.94e-06	0.0265	0.0156	0.5553	21.8387
1296	genus	419	Fusicatenibacter	rs4378146	A	0.0125259	-0.0616691	7.2e-07	0.0147	0.0082	0.5786	24.2392
1297	genus	420	Fusicatenibacter	rs60254196	A	0.0109365	-0.0492427	5.47e-06	0.013	0.0001	0.9962	20.2735
1298	genus	421	Fusicatenibacter	rs62187631	T	0.015924	-0.0710571	4.55e-06	0.0164	0.0302	0.06445	19.9118
1299	genus	422	Fusicatenibacter	rs62353480	A	0.0145589	-0.0701397	1.57e-06	0.0172	0.0073	0.6708	23.2098
1300	genus	423	Fusicatenibacter	rs6515626	G	0.0313559	0.141575	7.29e-06	0.0258	-0.0143	0.5795	20.3862
1301	genus	424	Fusicatenibacter	rs704418	T	0.0151073	0.0739124	7.77e-07	0.0195	-0.01	0.6088	23.9366
1302	genus	425	Fusicatenibacter	rs73103914	A	0.0134458	-0.0597324	8.3e-06	0.018	-0.0319	0.07653	19.7355
1303	genus	426	Fusicatenibacter	rs792108	T	0.0113843	-0.0508345	8.5e-06	0.0131	0.008	0.5389	19.939
1304	genus	427	Fusicatenibacter	rs8028026	A	0.0180505	-0.0792146	8.06e-06	0.0222	0.0138	0.5336	19.259
1305	genus	428	Fusicatenibacter	rs8063430	T	0.022217	-0.104026	4.93e-06	0.0296	-0.0267	0.3684	21.9239
1306	genus	429	Fusicatenibacter	rs9905659	G	0.0136576	-0.061617	7.31e-06	0.0167	-0.0082	0.6252	20.3542
1307	genus	430	ChristensenellaceaeR_7group	rs10461257	A	0.0122069	-0.0551969	6.51e-06	0.0137	-0.0143	0.2977	20.4464
1308	genus	431	ChristensenellaceaeR_7group	rs17081797	A	0.0204253	-0.0904325	3.34e-06	0.0261	0.0312	0.2331	19.6025
1309	genus	432	ChristensenellaceaeR_7group	rs62132810	A	0.0179623	-0.0828853	5.67e-06	0.0186	-0.0088	0.6355	21.2928
1310	genus	433	ChristensenellaceaeR_7group	rs62190261	A	0.0214723	0.0958394	8.74e-06	0.023	-0.0279	0.2242	19.922
1311	genus	434	ChristensenellaceaeR_7group	rs62467127	C	0.0251983	0.114108	3.25e-06	0.0409	-0.0616	0.1314	20.5066
1312	genus	435	ChristensenellaceaeR_7group	rs73952017	C	0.0194354	-0.0862164	8.46e-06	0.0212	-0.0037	0.8607	19.6786
1313	genus	436	ChristensenellaceaeR_7group	rs78521377	C	0.0274797	0.124992	5.61e-06	0.0373	-0.0121	0.7449	20.689
1314	genus	437	ChristensenellaceaeR_7group	rs892686	A	0.011136	0.0514099	3.97e-06	0.0129	-0.0217	0.09334	21.3126
1315	genus	438	Adlercreutzia	rs11604400	C	0.0234834	-0.102524	9.74e-06	0.021	-0.008	0.7042	19.0604
1316	genus	439	Adlercreutzia	rs13231526	C	0.0311654	0.143237	4.81e-06	0.0238	0.0286	0.2295	21.1234
1317	genus	440	Adlercreutzia	rs2717140	C	0.0251081	-0.119225	2.05e-06	0.0216	-0.0088	0.6851	22.548
1318	genus	441	Adlercreutzia	rs55719207	G	0.0158036	-0.0699243	9.61e-06	0.0132	-0.005	0.708	19.5769
1319	genus	442	Adlercreutzia	rs6664405	T	0.0210752	-0.0953084	5.23e-06	0.0185	-0.0369	0.04618	20.4513
1320	genus	443	Adlercreutzia	rs7680684	C	0.0168901	-0.083381	9.77e-07	0.0136	-0.0168	0.2156	24.3708
1321	genus	444	Adlercreutzia	rs9490822	C	0.0155789	-0.0734512	2.54e-06	0.0129	0.0046	0.724	22.2292
1322	genus	445	Adlercreutzia	rs9915817	T	0.016833	0.0749219	8.22e-06	0.0142	0.0044	0.7544	19.8104
1323	genus	446	Oxalobacter	rs10464997	G	0.0294804	0.137691	3.3e-06	0.0167	0.0074	0.6577	21.8145
1324	genus	447	Oxalobacter	rs11108500	A	0.0427327	-0.199099	3.74e-06	0.0229	0.0073	0.7505	21.7079
1325	genus	448	Oxalobacter	rs111966731	T	0.047162	0.213114	7.3e-06	0.0228	-0.0039	0.863	20.4193
1326	genus	449	Oxalobacter	rs12002250	A	0.0466317	0.217122	1.42e-06	0.0319	-0.0405	0.2045	21.6793
1327	genus	450	Oxalobacter	rs1569853	T	0.0296981	-0.138078	3.65e-06	0.0197	0.0014	0.9415	21.6166
1328	genus	451	Oxalobacter	rs36057338	G	0.0421439	0.207847	8.8e-07	0.036	0.0281	0.4342	24.323
1329	genus	452	Oxalobacter	rs3862635	C	0.0394026	-0.172142	9.19e-06	0.0223	0.0216	0.334	19.0864
1330	genus	453	Oxalobacter	rs4428215	G	0.0242237	0.130293	7.51e-08	0.0147	0.0089	0.5478	28.9307
1331	genus	454	Oxalobacter	rs6000536	C	0.0253804	-0.130992	2.06e-07	0.0172	-0.0194	0.2597	26.6374
1332	genus	455	Oxalobacter	rs6993398	G	0.0278855	0.127217	7.13e-06	0.0166	0.0082	0.6215	20.813
1333	genus	456	Oxalobacter	rs736744	C	0.0211262	0.117882	2.57e-08	0.013	-0.0176	0.1765	31.1352
1334	genus	457	RuminococcaceaeUCG003	rs10490280	C	0.0143309	-0.0672094	4.16e-06	0.0165	-0.02	0.2236	21.9943
1335	genus	458	RuminococcaceaeUCG003	rs11243416	T	0.0191203	-0.0925653	1.67e-06	0.0253	-0.0086	0.7335	23.4372
1336	genus	459	RuminococcaceaeUCG003	rs11613919	G	0.0155716	0.0727604	1.63e-06	0.0155	-0.0141	0.3651	21.8334
1337	genus	460	RuminococcaceaeUCG003	rs16959793	A	0.0131259	-0.062527	2.22e-06	0.0131	-0.0113	0.3867	22.6924
1338	genus	461	RuminococcaceaeUCG003	rs2523124	T	0.0120823	-0.0546625	5.78e-06	0.0131	0.0085	0.5182	20.4681
1339	genus	462	RuminococcaceaeUCG003	rs3013089	G	0.0120346	-0.0551473	4.38e-06	0.0133	-0.0235	0.07752	20.9984
1340	genus	463	RuminococcaceaeUCG003	rs4452755	A	0.0134741	-0.0634463	3.29e-06	0.0136	-0.0292	0.03181	22.1725
1341	genus	464	RuminococcaceaeUCG003	rs4532474	G	0.017045	0.0769231	4.82e-06	0.0174	0.0092	0.5966	20.3667
1342	genus	465	RuminococcaceaeUCG003	rs646327	G	0.011837	0.0586696	7.83e-07	0.0131	0.0163	0.2108	24.5667
1343	genus	466	RuminococcaceaeUCG003	rs6759615	A	0.0200204	0.102523	7.86e-07	0.0217	-0.0219	0.3111	26.2238
1344	genus	467	RuminococcaceaeUCG003	rs73341549	T	0.0318768	-0.169857	1.51e-07	0.0277	-0.0027	0.9226	28.3935
1345	genus	468	RuminococcaceaeUCG003	rs78720113	A	0.0249601	-0.115348	7.59e-06	0.024	0.0303	0.2066	21.3566
1346	genus	469	RuminococcaceaeUCG014	rs10495392	C	0.0187194	-0.082486	9.96e-06	0.0246	-0.0351	0.1545	19.4166
1347	genus	470	RuminococcaceaeUCG014	rs10791168	A	0.0150069	-0.0664624	9.76e-06	0.0168	-0.0081	0.6267	19.6142
1348	genus	471	RuminococcaceaeUCG014	rs10941294	C	0.0260017	-0.122057	2.4e-06	0.0284	0.0322	0.2554	22.0356
1349	genus	472	RuminococcaceaeUCG014	rs115777838	T	0.0386643	-0.18835	4.62e-07	0.0204	0.0106	0.6017	23.7306
1350	genus	473	RuminococcaceaeUCG014	rs12638134	T	0.0119657	0.0582548	1.21e-06	0.013	-0.0004	0.9733	23.702
1351	genus	474	RuminococcaceaeUCG014	rs34402072	C	0.0156083	-0.0688023	9.8e-06	0.0183	0.0298	0.1029	19.431
1352	genus	475	RuminococcaceaeUCG014	rs56105232	G	0.0299132	0.139276	2.91e-06	0.0272	-0.0129	0.6361	21.6783
1353	genus	476	RuminococcaceaeUCG014	rs72809222	T	0.0139838	0.0671775	2.41e-06	0.0158	-0.0111	0.4826	23.078
1354	genus	477	RuminococcaceaeUCG014	rs73186226	G	0.0216819	-0.0993852	6.72e-06	0.0249	0.0391	0.1169	21.0112
1355	genus	478	RuminococcaceaeUCG014	rs853612	A	0.0119367	-0.0528257	9.75e-06	0.0131	0.0042	0.749	19.585
1356	genus	479	RuminococcaceaeUCG014	rs995642	C	0.0126417	0.060048	1.9e-06	0.0151	0.0123	0.4158	22.5625
1357	genus	480	Eubacteriumhalliigroup	rs10501370	C	0.0252489	-0.115589	5.42e-06	0.0266	0.0422	0.113	20.9579
1358	genus	481	Eubacteriumhalliigroup	rs10798999	C	0.0126752	0.0601661	2.61e-06	0.0145	0.0076	0.5988	22.5315
1359	genus	482	Eubacteriumhalliigroup	rs10808115	A	0.0109922	-0.0504747	4.42e-06	0.0129	-0.0155	0.2272	21.0851
1360	genus	483	Eubacteriumhalliigroup	rs117748144	T	0.028712	-0.126582	7.86e-06	0.0294	-0.0138	0.6373	19.4365
1361	genus	484	Eubacteriumhalliigroup	rs13116360	T	0.0297185	0.154124	2.94e-07	0.0262	-0.0031	0.9069	26.896
1362	genus	485	Eubacteriumhalliigroup	rs17074066	T	0.0189272	-0.0813986	9.35e-06	0.0456	0.0101	0.8253	18.4952
1363	genus	486	Eubacteriumhalliigroup	rs17474256	G	0.0184573	0.0810805	9.45e-06	0.0217	0	0.9996	19.2973
1364	genus	487	Eubacteriumhalliigroup	rs281379	A	0.0112153	-0.0499523	9.33e-06	0.0131	0.0205	0.1176	19.8376
1365	genus	488	Eubacteriumhalliigroup	rs28584818	A	0.0268627	0.126115	4.43e-06	0.0239	-0.0395	0.09825	22.0412
1366	genus	489	Eubacteriumhalliigroup	rs60254196	A	0.0111865	-0.0522832	2.7e-06	0.013	0.0001	0.9962	21.8442
1367	genus	490	Eubacteriumhalliigroup	rs630939	C	0.0114352	-0.0508914	9.16e-06	0.013	-0.0227	0.08061	19.8062
1368	genus	491	Eubacteriumhalliigroup	rs6550770	T	0.0443545	-0.198087	4.82e-06	0.0323	-0.0205	0.5267	19.9452
1369	genus	492	Eubacteriumhalliigroup	rs74018587	C	0.043822	0.208943	3.7e-06	0.0328	-0.0402	0.2199	22.7337
1370	genus	493	Eubacteriumhalliigroup	rs78056098	G	0.0113758	-0.0507411	8.29e-06	0.0134	0.0223	0.09595	19.8955
1371	genus	494	Eubacteriumhalliigroup	rs949971	T	0.0116101	-0.0540164	3.29e-06	0.0137	0.0277	0.04325	21.6462
1372	genus	495	Anaerostipes	rs10502061	A	0.0192017	0.0835752	7.94e-06	0.0202	-0.0086	0.668	18.9442
1373	genus	496	Anaerostipes	rs2014785	T	0.0112199	0.0515687	4.68e-06	0.0131	-0.0048	0.7157	21.125
1374	genus	497	Anaerostipes	rs2396460	T	0.0109555	-0.0512653	2.91e-06	0.0129	0.0015	0.9079	21.8967
1375	genus	498	Anaerostipes	rs2804244	A	0.0110983	-0.053089	2.04e-06	0.0132	-0.0013	0.9203	22.8822
1376	genus	499	Anaerostipes	rs3900776	G	0.0236302	-0.110013	2.75e-06	0.039	-0.0131	0.7361	21.6748
1377	genus	500	Anaerostipes	rs60983350	G	0.0116575	-0.0539901	4.42e-06	0.0139	-0.0141	0.3094	21.4494
1378	genus	501	Anaerostipes	rs62157625	T	0.0185548	0.088573	1.45e-06	0.0198	0.0029	0.8846	22.7872
1379	genus	502	Anaerostipes	rs62215703	G	0.0136702	0.0644965	1.98e-06	0.0156	-0.0134	0.3925	22.2599
1380	genus	503	Anaerostipes	rs6474958	A	0.0112001	-0.0500065	6.74e-06	0.0139	0.0006	0.963	19.9347
1381	genus	504	Anaerostipes	rs6726833	C	0.0189408	-0.0877497	3.32e-06	0.0239	-0.0455	0.05715	21.4631
1382	genus	505	Anaerostipes	rs6854026	T	0.0109075	-0.0508482	3.2e-06	0.0129	0.0145	0.2619	21.732
1383	genus	506	Anaerostipes	rs7193624	C	0.0150723	0.0750642	5.35e-07	0.0233	0.0115	0.6203	24.803
1384	genus	507	Anaerostipes	rs78735375	A	0.0305304	-0.137429	5.33e-06	0.033	0.0022	0.9464	20.2623
1385	genus	508	Clostridiuminnocuumgroup	rs10506058	A	0.0221926	0.0997048	8.92e-06	0.013	-0.025	0.05471	20.1844
1386	genus	509	Clostridiuminnocuumgroup	rs1942371	G	0.034187	-0.157938	4.06e-06	0.0197	-0.005	0.7986	21.3428
1387	genus	510	Clostridiuminnocuumgroup	rs40656	C	0.0311021	0.142664	8.62e-06	0.0161	0.0086	0.5944	21.0403
1388	genus	511	Clostridiuminnocuumgroup	rs4869133	G	0.0409505	-0.180591	7.24e-06	0.017	0.0009	0.9573	19.4478
1389	genus	512	Clostridiuminnocuumgroup	rs61267978	T	0.0320875	0.14708	5.59e-06	0.0197	0.0322	0.1016	21.0103
1390	genus	513	Clostridiuminnocuumgroup	rs6577484	G	0.0360857	0.160425	8.41e-06	0.0214	0.0205	0.3387	19.7639
1391	genus	514	Clostridiuminnocuumgroup	rs6890185	T	0.0233137	0.113424	1.12e-06	0.0137	0.0107	0.4344	23.6692
1392	genus	515	Prevotella9	rs111509883	T	0.0347624	0.171131	1.24e-06	0.0209	-0.0271	0.194	24.2346
1393	genus	516	Prevotella9	rs11685699	C	0.0295665	-0.141357	2.03e-06	0.024	0.026	0.2788	22.858
1394	genus	517	Prevotella9	rs117271932	A	0.0440393	0.208089	2.82e-06	0.0278	0.0338	0.2242	22.3263
1395	genus	518	Prevotella9	rs12648235	T	0.0177676	0.0785902	7.39e-06	0.0153	-0.0351	0.02136	19.5651
1396	genus	519	Prevotella9	rs1304512	G	0.0165885	0.0761593	5.29e-06	0.0145	-0.022	0.1291	21.0782
1397	genus	520	Prevotella9	rs2104588	T	0.023773	0.105558	8.13e-06	0.028	-0.0321	0.2509	19.7159
1398	genus	521	Prevotella9	rs2495052	A	0.0188523	0.0838978	8.97e-06	0.0182	-0.034	0.06155	19.8049
1399	genus	522	Prevotella9	rs2683313	A	0.0151603	-0.0724576	1.69e-06	0.0139	0.012	0.3867	22.843
1400	genus	523	Prevotella9	rs4968431	G	0.0144162	0.0640113	8.58e-06	0.0135	0.0161	0.2329	19.7156
1401	genus	524	Prevotella9	rs7237249	C	0.0182126	-0.0823764	8.93e-06	0.0164	-0.0213	0.1959	20.4579
1402	genus	525	Prevotella9	rs72815774	T	0.0393068	-0.176186	8.78e-06	0.0285	0.0102	0.7214	20.0913
1403	genus	526	Prevotella9	rs746764	T	0.0193245	-0.0915772	2.04e-06	0.0157	-0.0024	0.8759	22.4573
1404	genus	527	Prevotella9	rs7976209	T	0.0197951	-0.0870786	7.28e-06	0.0178	0.02	0.26	19.3513
1405	genus	528	Prevotella9	rs9428102	A	0.0176068	-0.0778844	4.62e-06	0.0155	0.0458	0.003209	19.5677
1406	genus	529	Prevotella9	rs9613013	G	0.0202697	0.0917591	6.1e-06	0.0197	0.0186	0.3437	20.493
1407	genus	530	unknowngenus	rs10517600	T	0.0139364	0.0626993	6.83e-06	0.0132	0.0194	0.1418	20.2406
1408	genus	531	unknowngenus	rs10904722	C	0.0147123	-0.0672314	5.05e-06	0.015	-0.0025	0.8698	20.8825
1409	genus	532	unknowngenus	rs118104867	C	0.0455098	0.214464	3.44e-06	0.0254	-0.0174	0.4931	22.2075
1410	genus	533	unknowngenus	rs13409132	A	0.0352154	-0.165419	4.37e-06	0.0345	-0.0281	0.4165	22.0649
1411	genus	534	unknowngenus	rs17121075	G	0.0172234	0.0769254	7.91e-06	0.0157	-0.008	0.6119	19.9482
1412	genus	535	unknowngenus	rs2191834	G	0.0159136	0.0746375	2.5e-06	0.015	0.0251	0.09468	21.9977
1413	genus	536	unknowngenus	rs28691777	C	0.0266996	0.137134	6.96e-07	0.0314	0.0093	0.768	26.3802
1414	genus	537	unknowngenus	rs34088226	A	0.026924	-0.117807	7.66e-06	0.0277	0.0324	0.2414	19.1454
1415	genus	538	unknowngenus	rs55682560	C	0.0261319	-0.131519	4.97e-07	0.024	0.0393	0.1015	25.3302
1416	genus	539	unknowngenus	rs6588624	G	0.0138147	-0.0662317	1.79e-06	0.0129	-0.0087	0.5007	22.9853
1417	genus	540	unknowngenus	rs66714985	A	0.0252447	0.116908	4.85e-06	0.0212	0.0314	0.1397	21.446
1418	genus	541	unknowngenus	rs7226487	A	0.0138701	-0.0643682	3.58e-06	0.0128	-0.025	0.05128	21.5368
1419	genus	542	unknowngenus	rs7538034	T	0.0165982	-0.078598	2.37e-06	0.0174	-0.0228	0.1916	22.4233
1420	genus	543	unknowngenus	rs7725895	A	0.0240367	-0.116224	3.94e-06	0.0199	-0.0127	0.5212	23.3797
1421	genus	544	unknowngenus	rs989682	A	0.0155364	0.070194	6.85e-06	0.0152	0.012	0.4319	20.4126
1422	genus	545	LachnospiraceaeUCG008	rs10741777	T	0.0194791	-0.0973842	7.69e-07	0.0139	0.0202	0.1459	24.9941
1423	genus	546	LachnospiraceaeUCG008	rs10793103	C	0.0181279	0.0974344	9.35e-08	0.0129	-0.0091	0.4831	28.8887
1424	genus	547	LachnospiraceaeUCG008	rs10801803	G	0.0243085	-0.117029	1.4e-06	0.0183	-0.0051	0.7823	23.1778
1425	genus	548	LachnospiraceaeUCG008	rs13024781	T	0.0168846	-0.0798769	2.29e-06	0.0129	0.0043	0.7399	22.3801
1426	genus	549	LachnospiraceaeUCG008	rs57091572	A	0.0235801	-0.110443	2.86e-06	0.019	-0.0033	0.8637	21.9372
1427	genus	550	LachnospiraceaeUCG008	rs61944774	A	0.0393797	0.179838	6.34e-06	0.0292	-0.068	0.01977	20.8554
1428	genus	551	LachnospiraceaeUCG008	rs62277846	C	0.0212319	0.102292	1.59e-06	0.0163	0.0145	0.3725	23.2118
1429	genus	552	LachnospiraceaeUCG008	rs67078837	T	0.0170693	-0.0845848	7.68e-07	0.013	-0.0038	0.7734	24.5559
1430	genus	553	LachnospiraceaeUCG008	rs75356640	G	0.0303128	0.136523	9.83e-06	0.0196	-0.0249	0.2051	20.2844
1431	genus	554	LachnospiraceaeUCG008	rs955844	A	0.0228369	0.112064	1.81e-06	0.0186	-0.0239	0.1985	24.0801
1432	genus	555	Haemophilus	rs10781340	G	0.0203221	0.0948915	4.32e-06	0.0196	-0.0052	0.7887	21.8031
1433	genus	556	Haemophilus	rs111582866	G	0.026016	-0.124265	1.27e-06	0.0229	-0.005	0.8269	22.8149
1434	genus	557	Haemophilus	rs35509	G	0.0268779	0.128249	2.01e-06	0.032	0.0465	0.1465	22.7676
1435	genus	558	Haemophilus	rs4822728	T	0.0151388	0.0705861	3.48e-06	0.0129	0.0049	0.7031	21.7399
1436	genus	559	Haemophilus	rs76022354	C	0.0505504	0.244638	1.83e-06	0.0297	-0.0495	0.09555	23.4205
1437	genus	560	Haemophilus	rs78909003	T	0.0503924	-0.246256	1.67e-06	0.0284	-0.0193	0.4965	23.8805
1438	genus	561	Haemophilus	rs9328464	T	0.0148799	0.0723095	1.42e-06	0.0129	0.0041	0.7532	23.615
1439	genus	562	Haemophilus	rs9382510	C	0.0172649	-0.093521	7.12e-08	0.0146	-0.0078	0.5911	29.3422
1440	genus	563	Haemophilus	rs9895850	T	0.0416755	-0.192957	2.14e-06	0.0314	0.0088	0.7784	21.4367
1441	genus	564	Actinomyces	rs2715439	C	0.0164822	0.0746684	6.27e-06	0.0129	0.0138	0.2832	20.5232
1442	genus	565	Actinomyces	rs34583783	G	0.0268461	0.126596	4.49e-06	0.027	0.0185	0.494	22.2371
1443	genus	566	Actinomyces	rs35011108	A	0.0512044	0.232634	6.34e-06	0.0257	0.0279	0.2766	20.641
1444	genus	567	Actinomyces	rs4073240	G	0.0167368	0.0749687	7.94e-06	0.0132	-0.0004	0.9768	20.0638
1445	genus	568	Actinomyces	rs4146653	G	0.0214182	0.0985224	4.5e-06	0.0185	-0.0015	0.937	21.1594
1446	genus	569	Actinomyces	rs71315246	A	0.021925	-0.0969809	9.83e-06	0.0188	-0.0284	0.1301	19.5655
1447	genus	570	Actinomyces	rs7915461	T	0.0401636	0.18776	5.92e-06	0.0256	0.001	0.9678	21.8544
1448	genus	571	Anaerofilum	rs10794359	T	0.02006	-0.0953524	2.23e-06	0.013	0.0072	0.5835	22.5945
1449	genus	572	Anaerofilum	rs1563175	A	0.0202157	0.0923834	5.54e-06	0.0129	0.0212	0.1	20.8838
1450	genus	573	Anaerofilum	rs17012738	T	0.0200239	0.0903417	7.24e-06	0.0128	-0.0034	0.7939	20.3553
1451	genus	574	Anaerofilum	rs17096874	C	0.0268919	-0.126337	2.86e-06	0.0157	0.0114	0.4695	22.0708
1452	genus	575	Anaerofilum	rs356049	G	0.0289802	0.132603	6.56e-06	0.0259	-0.0414	0.1098	20.9365
1453	genus	576	Anaerofilum	rs4244069	G	0.0326594	-0.146775	9.81e-06	0.0194	0.0049	0.7999	20.1969
1454	genus	577	Anaerofilum	rs4506496	G	0.0212861	0.10309	1.49e-06	0.0142	-0.004	0.7791	23.4552
1455	genus	578	Anaerofilum	rs712981	A	0.0202902	0.10076	6.83e-07	0.0132	0.0112	0.3971	24.6603
1456	genus	579	Anaerofilum	rs79598899	C	0.0357284	0.182586	3.75e-07	0.0305	0.0488	0.1094	26.1159
1457	genus	580	Anaerofilum	rs816292	T	0.02204	-0.113003	2.64e-07	0.0141	-0.0188	0.1831	26.2877
1458	genus	581	Anaerofilum	rs9299345	T	0.0302372	-0.1364	8.04e-06	0.0218	0.0041	0.8491	20.349
1459	genus	582	Intestinibacter	rs10805326	G	0.0139665	0.0775151	3.55e-08	0.0142	-0.0118	0.4055	30.8034
1460	genus	583	Intestinibacter	rs11109097	C	0.0138539	0.0624272	5.49e-06	0.013	0.0077	0.5507	20.305
1461	genus	584	Intestinibacter	rs118030283	G	0.0324471	-0.151829	2.67e-06	0.0309	0.0321	0.2981	21.8956
1462	genus	585	Intestinibacter	rs16938435	T	0.0235439	-0.112189	1.8e-06	0.0218	-0.0356	0.1018	22.706
1463	genus	586	Intestinibacter	rs2098844	C	0.0128416	-0.0575295	6.79e-06	0.0134	-0.0002	0.9873	20.0699
1464	genus	587	Intestinibacter	rs2702387	A	0.0132145	0.0608559	4.26e-06	0.0131	0.0079	0.5476	21.2081
1465	genus	588	Intestinibacter	rs4327025	G	0.0154397	-0.0810346	1.64e-07	0.0165	-0.0166	0.3138	27.5464
1466	genus	589	Intestinibacter	rs447950	A	0.0136652	0.0628342	5.64e-06	0.0133	0.0322	0.01542	21.1426
1467	genus	590	Intestinibacter	rs478972	T	0.0297116	-0.142681	1.82e-06	0.0224	0.0094	0.6737	23.0611
1468	genus	591	Intestinibacter	rs6062862	A	0.0204658	0.0924508	6.68e-06	0.0233	0.0193	0.4092	20.4063
1469	genus	592	Intestinibacter	rs62430350	T	0.0351476	0.151096	6.84e-06	0.0341	0.0322	0.3444	18.4805
1470	genus	593	Intestinibacter	rs68093214	C	0.0149877	0.0662258	9.26e-06	0.015	-0.0024	0.8716	19.5246
1471	genus	594	Intestinibacter	rs6875660	C	0.0193905	0.0890455	3.06e-06	0.0268	0.0213	0.4265	21.0885
1472	genus	595	Intestinibacter	rs893394	G	0.0130729	0.0583322	7.85e-06	0.013	0.0211	0.1055	19.9099
1473	genus	596	Intestinibacter	rs9348442	C	0.0221625	0.099082	6.26e-06	0.0194	-0.004	0.8367	19.9871
1474	genus	597	Coprococcus3	rs10810043	A	0.0115923	0.0515518	9.27e-06	0.0137	0.0172	0.2097	19.7764
1475	genus	598	Coprococcus3	rs11077359	T	0.0148833	-0.0645443	9.64e-06	0.0173	-0.0159	0.3595	18.8069
1476	genus	599	Coprococcus3	rs11080344	C	0.0113054	0.0516921	4.79e-06	0.0129	-0.0143	0.2682	20.9062
1477	genus	600	Coprococcus3	rs13247359	G	0.0113031	0.051211	7.33e-06	0.013	0.0211	0.1044	20.5273
1478	genus	601	Coprococcus3	rs13394391	C	0.0150918	-0.0709302	2.2e-06	0.0179	-0.0329	0.06553	22.0892
1479	genus	602	Coprococcus3	rs178271	T	0.0294239	0.145257	7.81e-07	0.0509	0.0442	0.3858	24.371
1480	genus	603	Coprococcus3	rs4575475	G	0.0137787	0.0619514	7.04e-06	0.0153	0.0094	0.54	20.2155
1481	genus	604	Coprococcus3	rs7521171	G	0.0129279	-0.0596434	4.32e-06	0.014	0.0173	0.2165	21.2849
1482	genus	605	Coprococcus3	rs8100692	T	0.0113476	0.0577411	4.16e-07	0.0129	-0.0094	0.4696	25.8918
1483	genus	606	LachnospiraceaeUCG001	rs12131224	C	0.02591	0.117095	7.4e-06	0.0208	-0.0024	0.9068	20.4243
1484	genus	607	LachnospiraceaeUCG001	rs2050911	G	0.0153934	0.0751466	1.11e-06	0.0136	-0.0067	0.6212	23.8313
1485	genus	608	LachnospiraceaeUCG001	rs2371284	T	0.0170127	-0.0761893	7.56e-06	0.0154	-0.0043	0.7793	20.0559
1486	genus	609	LachnospiraceaeUCG001	rs437876	T	0.0144768	0.0784637	7.17e-08	0.0135	-0.0052	0.6989	29.3761
1487	genus	610	LachnospiraceaeUCG001	rs4981345	T	0.0149831	-0.0681973	6.09e-06	0.0137	-0.0008	0.9554	20.7171
1488	genus	611	LachnospiraceaeUCG001	rs573933	T	0.0232346	-0.107898	3.11e-06	0.0209	0.0152	0.4662	21.5655
1489	genus	612	LachnospiraceaeUCG001	rs62496417	T	0.0165681	-0.0748504	5.88e-06	0.0156	0.0007	0.9619	20.4101
1490	genus	613	LachnospiraceaeUCG001	rs7341608	T	0.0177648	-0.0784757	9.48e-06	0.0189	-0.0005	0.9793	19.5142
1491	genus	614	LachnospiraceaeUCG001	rs74034332	G	0.0382637	0.168045	3.33e-06	0.0267	0.0004	0.9883	19.2877
1492	genus	615	LachnospiraceaeUCG001	rs78848836	A	0.0259753	-0.118868	3.38e-06	0.0211	-0.0118	0.5752	20.9415
1493	genus	616	LachnospiraceaeUCG001	rs9403580	C	0.0229777	0.107801	3.47e-06	0.0192	0.0408	0.0336	22.0104
1494	genus	617	LachnospiraceaeUCG001	rs985416	C	0.0181807	0.0970258	1.46e-07	0.0167	0.0062	0.7119	28.4809
1495	genus	618	Ruminiclostridium5	rs10827477	A	0.0115163	-0.0547387	2.19e-06	0.0135	0.0062	0.6484	22.5922
1496	genus	619	Ruminiclostridium5	rs113753996	T	0.0174463	0.0820689	3.99e-06	0.0166	0.0261	0.116	22.1285
1497	genus	620	Ruminiclostridium5	rs1223978	T	0.0108254	0.0484169	8.16e-06	0.0129	0.0019	0.8853	20.0034
1498	genus	621	Ruminiclostridium5	rs1492620	T	0.0180073	-0.0830505	3.53e-06	0.0192	0.0051	0.7921	21.271
1499	genus	622	Ruminiclostridium5	rs2482038	C	0.0108777	0.0518991	1.7e-06	0.0131	-0.0103	0.4337	22.7639
1500	genus	623	Ruminiclostridium5	rs2791343	T	0.0113369	0.051717	5.54e-06	0.0131	0.0209	0.1117	20.8104
1501	genus	624	Ruminiclostridium5	rs2833828	G	0.0108702	0.0489617	6.82e-06	0.0131	-0.0002	0.9896	20.2879
1502	genus	625	Ruminiclostridium5	rs4955951	A	0.0165826	-0.0713749	9.96e-06	0.0201	-0.0034	0.8669	18.5261
1503	genus	626	Ruminiclostridium5	rs6121460	G	0.0199206	0.0932955	2.64e-06	0.0238	0.014	0.5569	21.934
1504	genus	627	Ruminiclostridium5	rs79968837	A	0.0193507	-0.0950311	1.15e-06	0.0293	-0.0215	0.4639	24.1177
1505	genus	628	Ruminiclostridium5	rs8053158	A	0.0159151	-0.0740543	5.9e-06	0.0199	-0.0019	0.925	21.6512
1506	genus	629	Bifidobacterium	rs12022129	G	0.0138937	0.0619356	8e-06	0.0144	-0.0066	0.6441	19.872
1507	genus	630	Bifidobacterium	rs182549	C	0.0127294	0.119703	1.28e-20	0.0132	-0.0009	0.9466	88.43
1508	genus	631	Bifidobacterium	rs2491158	G	0.015983	0.0712624	8.05e-06	0.0189	-0.0355	0.06088	19.8794
1509	genus	632	Bifidobacterium	rs2686790	T	0.0157926	0.070741	7.5e-06	0.0181	0.0257	0.155	20.0648
1510	genus	633	Bifidobacterium	rs540489	T	0.0138746	-0.0637641	5.19e-06	0.0169	0.008	0.6361	21.1209
1511	genus	634	Bifidobacterium	rs55888705	A	0.0121139	0.0546319	6.67e-06	0.0143	0.0149	0.2969	20.3389
1512	genus	635	Bifidobacterium	rs56108664	T	0.0157926	0.0729971	2.44e-06	0.0192	0.0136	0.4779	21.3651
1513	genus	636	Bifidobacterium	rs5746486	T	0.0120801	-0.0536216	9e-06	0.0132	0.0049	0.712	19.7034
1514	genus	637	Bifidobacterium	rs62181700	G	0.0131205	-0.0624643	2.17e-06	0.015	-0.012	0.4224	22.6653
1515	genus	638	Bifidobacterium	rs7322849	T	0.0201813	0.112428	1.08e-08	0.0225	0.0028	0.9001	31.0353
1516	genus	639	Bifidobacterium	rs75344046	C	0.0505979	0.232354	4.86e-06	0.0303	0.0029	0.9249	21.088
1517	genus	640	Bifidobacterium	rs857444	C	0.0121219	0.0558234	3.57e-06	0.0133	-0.0061	0.6476	21.2075
1518	genus	641	Paraprevotella	rs10842464	T	0.0172568	-0.0758215	6.6e-06	0.014	0.0207	0.1405	19.3048
1519	genus	642	Paraprevotella	rs140997932	T	0.0354178	-0.162376	2.11e-06	0.0281	0.049	0.08045	21.0183
1520	genus	643	Paraprevotella	rs145020347	A	0.0262323	-0.12465	4.03e-06	0.0183	0.0172	0.3462	22.5793
1521	genus	644	Paraprevotella	rs17109926	A	0.0216172	-0.0988335	6.75e-06	0.0145	0.0047	0.7457	20.9031
1522	genus	645	Paraprevotella	rs17785622	A	0.0524304	0.248065	1.93e-06	0.034	0.0297	0.3824	22.3855
1523	genus	646	Paraprevotella	rs2081023	A	0.0236507	-0.122561	2.64e-07	0.0183	-0.0062	0.7372	26.8543
1524	genus	647	Paraprevotella	rs3008582	T	0.0227246	0.10572	4.36e-06	0.0165	0.0052	0.7528	21.6433
1525	genus	648	Paraprevotella	rs3801748	G	0.0171691	0.0779721	5.2e-06	0.0134	-0.0034	0.7991	20.6244
1526	genus	649	Paraprevotella	rs4756632	G	0.0289897	-0.138905	3.82e-06	0.0191	0.0169	0.3774	22.9589
1527	genus	650	Paraprevotella	rs4767113	C	0.018382	0.0882466	2.14e-06	0.0137	0.0098	0.4758	23.0469
1528	genus	651	Paraprevotella	rs7240324	T	0.0226948	-0.10229	5.96e-06	0.015	-0.0006	0.9678	20.315
1529	genus	652	Paraprevotella	rs9602779	A	0.0220264	-0.106692	6.93e-07	0.015	0.0053	0.7247	23.4627
1530	genus	653	Paraprevotella	rs9900242	A	0.0175212	-0.0852967	1.14e-06	0.0135	0.0057	0.6733	23.6994
1531	genus	654	unknowngenus	rs10872669	A	0.0275665	-0.123071	9.49e-06	0.0225	0.0562	0.01263	19.9317
1532	genus	655	unknowngenus	rs12748533	G	0.0172701	-0.0821108	2.59e-06	0.0143	-0.0223	0.1176	22.6054
1533	genus	656	unknowngenus	rs17043785	T	0.0347133	-0.176187	5.12e-07	0.0227	-0.0036	0.8733	25.7606
1534	genus	657	unknowngenus	rs61508842	T	0.0272389	0.122574	7.83e-06	0.0228	0.0164	0.4711	20.2498
1535	genus	658	unknowngenus	rs689695	C	0.0167057	0.0814578	1.28e-06	0.0141	0.0169	0.2311	23.7759
1536	genus	659	unknowngenus	rs738193	T	0.0165856	0.0847328	3.82e-07	0.0134	0.028	0.03754	26.1
1537	genus	660	unknowngenus	rs78609301	A	0.0195709	-0.0867065	7.09e-06	0.0141	0.0097	0.4881	19.6283
1538	genus	661	unknowngenus	rs941000	C	0.0163382	0.0850266	3.16e-07	0.0134	-0.0076	0.5727	27.0831
1539	genus	662	RuminococcaceaeUCG005	rs10873449	T	0.0143973	0.0654843	4.11e-06	0.0163	0.0041	0.8036	20.6876
1540	genus	663	RuminococcaceaeUCG005	rs10937802	G	0.0168226	0.0755811	8.17e-06	0.0198	0.0226	0.2542	20.1855
1541	genus	664	RuminococcaceaeUCG005	rs10950694	T	0.011412	0.0577628	4.3e-07	0.0134	-0.0228	0.08878	25.6196
1542	genus	665	RuminococcaceaeUCG005	rs114279581	A	0.0316034	-0.146604	3.22e-06	0.0243	0.016	0.5106	21.5191
1543	genus	666	RuminococcaceaeUCG005	rs12288512	A	0.0144356	0.066635	3.1e-06	0.0151	0.0231	0.1243	21.3078
1544	genus	667	RuminococcaceaeUCG005	rs12458218	T	0.0144525	0.0677322	2.41e-06	0.0167	-0.0158	0.3426	21.9637
1545	genus	668	RuminococcaceaeUCG005	rs2893871	G	0.015548	-0.073644	3.54e-06	0.0206	0.0186	0.3666	22.435
1546	genus	669	RuminococcaceaeUCG005	rs34781347	G	0.0386484	0.188685	6.05e-07	0.025	0.0221	0.3773	23.8348
1547	genus	670	RuminococcaceaeUCG005	rs55793120	T	0.0279546	0.121548	7.37e-06	0.0271	-0.0322	0.2353	18.9054
1548	genus	671	RuminococcaceaeUCG005	rs72776570	C	0.0197179	0.087067	5.36e-06	0.0218	0.0024	0.9113	19.4978
1549	genus	672	RuminococcaceaeUCG005	rs7449320	C	0.0130836	0.0599163	4.81e-06	0.0152	-0.0122	0.4221	20.9717
1550	genus	673	RuminococcaceaeUCG005	rs7555878	A	0.0125277	0.0586677	2.81e-06	0.0149	0.0203	0.1743	21.9308
1551	genus	674	RuminococcaceaeUCG005	rs7586445	G	0.0176458	0.0782349	8.81e-06	0.0191	0.0424	0.02675	19.6571
1552	genus	675	RuminococcaceaeUCG005	rs898577	T	0.0286671	-0.123012	7.46e-06	0.0279	-0.0141	0.6148	18.4132
1553	genus	676	Holdemania	rs10885477	T	0.0301894	-0.135137	8.6e-06	0.0295	-0.0048	0.8721	20.0372
1554	genus	677	Holdemania	rs11080063	G	0.0149837	-0.0665238	6.67e-06	0.0131	0.0027	0.8344	19.7113
1555	genus	678	Holdemania	rs111745969	A	0.0265781	0.120677	3.71e-06	0.0189	0.0454	0.01627	20.6158
1556	genus	679	Holdemania	rs113593397	A	0.0282526	-0.128935	9.36e-06	0.0219	0.009	0.6817	20.8268
1557	genus	680	Holdemania	rs116500994	G	0.0293386	-0.13755	2.34e-06	0.0303	0.0375	0.2158	21.9809
1558	genus	681	Holdemania	rs12701617	A	0.0149427	-0.0660617	9.52e-06	0.0128	0.0109	0.3924	19.5453
1559	genus	682	Holdemania	rs1867876	T	0.0162192	0.0842919	2.74e-07	0.014	0.0063	0.6521	27.0093
1560	genus	683	Holdemania	rs4146507	C	0.0177002	0.079488	7.23e-06	0.015	-0.0039	0.7922	20.1672
1561	genus	684	Holdemania	rs73139538	G	0.0327469	-0.148594	7.77e-06	0.0379	-0.0592	0.1187	20.5901
1562	genus	685	Holdemania	rs77293403	A	0.0341775	0.164556	1.77e-06	0.0349	0.0335	0.3372	23.182
1563	genus	686	Holdemania	rs80149660	C	0.0519183	-0.232987	6.04e-06	0.0314	-0.0152	0.627	20.1383
1564	genus	687	Holdemania	rs9500080	C	0.0178886	0.0926764	4.09e-07	0.0171	-0.0095	0.5787	26.8402
1565	genus	688	Holdemania	rs9529719	T	0.0160494	0.074038	5.97e-06	0.0137	0.01	0.465	21.2809
1566	genus	689	Holdemania	rs967319	T	0.0176744	0.0788638	8.38e-06	0.0151	0.0034	0.8212	19.9098
1567	genus	690	Collinsella	rs10890671	T	0.0118848	-0.0537401	6.52e-06	0.013	-0.0235	0.06989	20.4461
1568	genus	691	Collinsella	rs11597285	G	0.0120548	-0.0537947	9.38e-06	0.0131	0.0062	0.6371	19.9138
1569	genus	692	Collinsella	rs1496626	T	0.01616	-0.0722307	6.78e-06	0.0189	0.0153	0.417	19.9783
1570	genus	693	Collinsella	rs149807560	C	0.0235841	-0.104264	7.1e-06	0.0254	0.0168	0.5067	19.5448
1571	genus	694	Collinsella	rs2103510	G	0.0168217	0.0786551	2.42e-06	0.02	0.0188	0.3484	21.8633
1572	genus	695	Collinsella	rs62448871	C	0.0120324	-0.0540309	6.78e-06	0.013	-0.0042	0.7442	20.1641
1573	genus	696	Collinsella	rs73052258	G	0.0202658	0.0930178	1.72e-06	0.0242	0.0307	0.2058	21.067
1574	genus	697	Collinsella	rs75672793	A	0.0240522	-0.108908	6.14e-06	0.0306	-0.0346	0.2587	20.5027
1575	genus	698	Collinsella	rs9541268	C	0.0197312	0.09597	8.79e-07	0.0224	-0.0082	0.7133	23.6572
1576	genus	699	unknowngenus	rs10892421	C	0.0213953	-0.103858	1.39e-06	0.013	0.0081	0.5323	23.5636
1577	genus	700	unknowngenus	rs115909738	A	0.0297761	-0.134627	6.49e-06	0.0167	-0.0013	0.9392	20.4422
1578	genus	701	unknowngenus	rs11691923	G	0.0206883	-0.0923453	8.35e-06	0.0129	0.0217	0.09198	19.9242
1579	genus	702	unknowngenus	rs12261792	T	0.0256243	-0.113723	9.57e-06	0.0175	0.0053	0.7623	19.6968
1580	genus	703	unknowngenus	rs1969793	G	0.0218939	0.102671	3.26e-06	0.0138	0.0046	0.7397	21.9911
1581	genus	704	unknowngenus	rs2317372	C	0.0210788	-0.0946411	7.93e-06	0.0132	0.0154	0.2439	20.1589
1582	genus	705	unknowngenus	rs2831909	T	0.0306785	0.132488	5.9e-06	0.0197	0.0035	0.8581	18.6502
1583	genus	706	unknowngenus	rs4766410	C	0.0212237	0.0969305	5.34e-06	0.0147	0.0107	0.4639	20.8583
1584	genus	707	unknowngenus	rs66473610	T	0.0401061	0.181405	8.79e-06	0.0199	-0.005	0.8001	20.4586
1585	genus	708	unknowngenus	rs75285799	T	0.0275812	0.132213	3.25e-06	0.0177	-0.0009	0.9589	22.9786
1586	genus	709	unknowngenus	rs9534068	A	0.0211319	0.098738	3.07e-06	0.0133	0.0083	0.5304	21.8318
1587	genus	710	Tyzzerella3	rs10898797	C	0.0274683	0.12238	8.85e-06	0.0206	0.0051	0.8035	19.85
1588	genus	711	Tyzzerella3	rs112102233	A	0.0477575	-0.216348	6.18e-06	0.0304	0.0254	0.4047	20.5222
1589	genus	712	Tyzzerella3	rs1232220	G	0.031828	-0.143869	7.91e-06	0.0217	-0.0133	0.5412	20.4323
1590	genus	713	Tyzzerella3	rs17706273	T	0.0274708	-0.140368	5.88e-07	0.0239	-0.025	0.2966	26.1094
1591	genus	714	Tyzzerella3	rs191093	G	0.0353306	0.159008	6.76e-06	0.0209	-0.007	0.7375	20.2552
1592	genus	715	Tyzzerella3	rs4904512	T	0.0250306	-0.117151	3.09e-06	0.0192	0.0005	0.9807	21.9054
1593	genus	716	Tyzzerella3	rs55799124	A	0.0238604	-0.11435	1.34e-06	0.0146	-0.0101	0.4899	22.9677
1594	genus	717	Tyzzerella3	rs67476743	T	0.022208	0.132164	3.74e-09	0.0146	-0.0085	0.5625	35.4165
1595	genus	718	Tyzzerella3	rs6920448	C	0.0305446	-0.141081	4.15e-06	0.0222	0.0175	0.4309	21.3337
1596	genus	719	Tyzzerella3	rs7019909	T	0.0301626	0.144156	1.76e-06	0.0197	-0.0163	0.407	22.8414
1597	genus	720	Tyzzerella3	rs7333521	T	0.0453121	-0.207191	4.88e-06	0.0362	0.0233	0.519	20.9082
1598	genus	721	Tyzzerella3	rs75091807	G	0.0383029	-0.184966	1.71e-06	0.0268	-0.0086	0.7485	23.3196
1599	genus	722	Tyzzerella3	rs7561370	T	0.0286292	0.131341	1.52e-06	0.018	0.0269	0.1353	21.0466
1600	genus	723	Parasutterella	rs10899911	A	0.0148151	-0.0717102	1.15e-06	0.0153	-0.0022	0.8866	23.4288
1601	genus	724	Parasutterella	rs11715853	G	0.0146114	-0.0662952	6.23e-06	0.0141	-0.0348	0.01354	20.5864
1602	genus	725	Parasutterella	rs2090816	A	0.0177315	0.0840967	2.9e-06	0.0168	0.0063	0.7059	22.494
1603	genus	726	Parasutterella	rs35055552	T	0.0235433	0.109554	3.35e-06	0.0187	-0.0037	0.8436	21.6533
1604	genus	727	Parasutterella	rs55877868	A	0.0228089	-0.104458	2.87e-06	0.0214	0.0003	0.9894	20.9735
1605	genus	728	Parasutterella	rs62273907	A	0.0502262	0.229468	5.88e-06	0.0255	0.0194	0.4478	20.873
1606	genus	729	Parasutterella	rs6809952	G	0.0150892	-0.0684957	8.13e-06	0.0147	0.0093	0.529	20.6062
1607	genus	730	Parasutterella	rs6828768	C	0.0132645	0.0636852	1.78e-06	0.0129	0.0275	0.03264	23.0512
1608	genus	731	Parasutterella	rs7303158	C	0.0134256	0.0646859	1.33e-06	0.0129	-0.0095	0.4624	23.2141
1609	genus	732	Parasutterella	rs7311004	T	0.0136438	-0.0617522	5.92e-06	0.013	-0.0028	0.8306	20.4848
1610	genus	733	Parasutterella	rs7572229	G	0.0132736	0.066273	6.32e-07	0.0129	0.0096	0.4535	24.9285
1611	genus	734	Parasutterella	rs78383039	T	0.0297119	-0.146315	1.57e-06	0.0328	-0.0031	0.9251	24.2501
1612	genus	735	Parasutterella	rs8039785	T	0.0133	0.0618345	3.62e-06	0.0129	0.0176	0.1717	21.6151
1613	genus	736	Parasutterella	rs823424	G	0.0156958	-0.0713448	4.95e-06	0.0148	0.0012	0.9359	20.6613
1614	genus	737	Ruminococcustorquesgroup	rs10904297	A	0.0389812	-0.167804	2.69e-06	0.0449	-0.0239	0.5948	18.5309
1615	genus	738	Ruminococcustorquesgroup	rs10967781	C	0.0113322	0.0507994	8.37e-06	0.0142	0.0111	0.4351	20.0949
1616	genus	739	Ruminococcustorquesgroup	rs12434631	A	0.0153401	0.074697	2.77e-06	0.021	0.0417	0.04678	23.7111
1617	genus	740	Ruminococcustorquesgroup	rs1475330	T	0.01182	0.0523492	8.13e-06	0.0151	-0.0026	0.8624	19.6147
1618	genus	741	Ruminococcustorquesgroup	rs35866622	T	0.0109421	-0.0612024	2.21e-08	0.0136	0.0262	0.05302	31.2848
1619	genus	742	Ruminococcustorquesgroup	rs4073731	T	0.0142221	0.0651948	4.05e-06	0.0175	-0.0068	0.6953	21.0135
1620	genus	743	Ruminococcustorquesgroup	rs77034621	T	0.0335878	-0.151553	6.07e-06	0.0497	0.0146	0.7682	20.3594
1621	genus	744	RuminococcaceaeUCG002	rs10916131	C	0.0146753	-0.069333	2.87e-06	0.0175	-0.0075	0.6671	22.3205
1622	genus	745	RuminococcaceaeUCG002	rs10927423	C	0.0147712	-0.0713617	8.5e-07	0.0168	-0.0052	0.755	23.3398
1623	genus	746	RuminococcaceaeUCG002	rs10964441	G	0.034486	-0.14906	7.45e-06	0.0211	0.0075	0.721	18.6826
1624	genus	747	RuminococcaceaeUCG002	rs113147300	A	0.0164562	-0.075842	7.69e-06	0.0188	0.025	0.1832	21.2403
1625	genus	748	RuminococcaceaeUCG002	rs11607472	A	0.0176325	-0.0780229	7.19e-06	0.0256	-0.0296	0.2476	19.5802
1626	genus	749	RuminococcaceaeUCG002	rs116974815	C	0.0396566	-0.189731	2.03e-06	0.0258	-0.0337	0.1916	22.8899
1627	genus	750	RuminococcaceaeUCG002	rs11750293	G	0.0120512	-0.0578304	1.76e-06	0.0134	0.018	0.1796	23.0276
1628	genus	751	RuminococcaceaeUCG002	rs12463378	A	0.0112086	-0.0522061	2.96e-06	0.014	0.0125	0.3717	21.6938
1629	genus	752	RuminococcaceaeUCG002	rs15256	C	0.016834	0.0732376	9.46e-06	0.0199	-0.0259	0.1935	18.9275
1630	genus	753	RuminococcaceaeUCG002	rs55793120	T	0.027414	0.137396	4.81e-07	0.0271	-0.0322	0.2353	25.1191
1631	genus	754	RuminococcaceaeUCG002	rs57079348	T	0.017282	-0.076573	7.22e-06	0.0277	0.0479	0.08384	19.632
1632	genus	755	RuminococcaceaeUCG002	rs6542556	A	0.011406	0.050974	7.86e-06	0.0133	0.0226	0.08823	19.9724
1633	genus	756	RuminococcaceaeUCG002	rs6793778	C	0.0125258	-0.0558706	9.81e-06	0.0147	-0.0255	0.0813	19.8955
1634	genus	757	RuminococcaceaeUCG002	rs7120052	A	0.0135523	0.0624796	1.97e-06	0.0164	-0.0154	0.3457	21.2544
1635	genus	758	RuminococcaceaeUCG002	rs7155595	C	0.0116986	0.0569929	1.15e-06	0.014	0.0029	0.8348	23.734
1636	genus	759	RuminococcaceaeUCG002	rs7249614	A	0.0110807	-0.0492778	9.07e-06	0.0132	0.0089	0.5024	19.7775
1637	genus	760	RuminococcaceaeUCG002	rs76847269	A	0.0356151	0.163508	5.17e-06	0.0406	-0.0611	0.132	21.0771
1638	genus	761	RuminococcaceaeUCG002	rs77564310	A	0.0140855	-0.0713093	3.29e-07	0.0158	-0.0225	0.1552	25.6298
1639	genus	762	RuminococcaceaeUCG002	rs882348	A	0.0178618	-0.0799946	5.45e-06	0.0199	0.0113	0.5695	20.0572
1640	genus	763	Faecalibacterium	rs10927394	G	0.0512364	-0.232262	7.02e-06	0.0467	0.0104	0.8232	20.5494
1641	genus	764	Faecalibacterium	rs114946999	C	0.01896	-0.0861565	5.7e-06	0.0194	0.0028	0.886	20.6489
1642	genus	765	Faecalibacterium	rs11776390	T	0.017183	-0.078354	6.4e-06	0.0259	0.0758	0.003492	20.7932
1643	genus	766	Faecalibacterium	rs1271565	C	0.0119649	-0.0576251	1.3e-06	0.0146	-0.0222	0.1302	23.1955
1644	genus	767	Faecalibacterium	rs12753492	A	0.0149933	0.0641305	8.8e-06	0.0205	-0.0256	0.2116	18.295
1645	genus	768	Faecalibacterium	rs2835874	T	0.0196496	-0.0866356	7.54e-06	0.0346	0.0443	0.2009	19.4396
1646	genus	769	Faecalibacterium	rs6910935	A	0.0277032	0.134864	1.38e-06	0.0269	-0.0205	0.4459	23.6991
1647	genus	770	Faecalibacterium	rs75499067	C	0.0465522	0.227585	1.76e-06	0.0245	0.0456	0.0628	23.9004
1648	genus	771	Faecalibacterium	rs79656633	T	0.0323019	0.145631	8.14e-06	0.0215	-0.0192	0.3717	20.3259
1649	genus	772	Faecalibacterium	rs9536330	T	0.010797	-0.048317	5.33e-06	0.0129	-0.0274	0.03355	20.0259
1650	genus	773	Ruminococcusgauvreauiigroup	rs10931481	G	0.0130484	0.0610096	3.38e-06	0.0142	0.0215	0.1295	21.8615
1651	genus	774	Ruminococcusgauvreauiigroup	rs12079579	A	0.0213436	0.0955324	5.04e-06	0.0231	-0.0129	0.5773	20.0339
1652	genus	775	Ruminococcusgauvreauiigroup	rs12539819	C	0.0240684	0.110654	4.49e-06	0.026	0.0272	0.2965	21.1367
1653	genus	776	Ruminococcusgauvreauiigroup	rs1391597	C	0.0124874	0.0590284	1.86e-06	0.0132	-0.0223	0.09052	22.345
1654	genus	777	Ruminococcusgauvreauiigroup	rs2047242	A	0.0133738	-0.067603	2.46e-07	0.0153	-0.009	0.5571	25.552
1655	genus	778	Ruminococcusgauvreauiigroup	rs2166943	A	0.0123497	0.0566974	5.28e-06	0.013	0.0036	0.7806	21.0773
1656	genus	779	Ruminococcusgauvreauiigroup	rs289410	G	0.0139101	-0.0654926	2.27e-06	0.0143	0.0266	0.06343	22.1678
1657	genus	780	Ruminococcusgauvreauiigroup	rs431418	A	0.0210157	-0.094737	5.54e-06	0.022	0.0198	0.3682	20.3213
1658	genus	781	Ruminococcusgauvreauiigroup	rs71386687	T	0.02386	0.121037	2.91e-07	0.0204	-0.0457	0.02532	25.7333
1659	genus	782	Ruminococcusgauvreauiigroup	rs73802842	C	0.0169665	0.0736808	7.48e-06	0.0151	-0.0114	0.4499	18.8593
1660	genus	783	Ruminococcusgauvreauiigroup	rs9870933	A	0.0126072	0.0621643	8.49e-07	0.0132	0.0187	0.1554	24.3135
1661	genus	784	LachnospiraceaeNK4A136group	rs10952110	G	0.0109614	0.0487709	9.08e-06	0.013	-0.0497	0.0001319	19.7964
1662	genus	785	LachnospiraceaeNK4A136group	rs11263806	A	0.0116758	-0.0524615	5.07e-06	0.0136	0.0297	0.02904	20.1887
1663	genus	786	LachnospiraceaeNK4A136group	rs12611395	A	0.0199652	-0.0902532	5.83e-06	0.021	0.0015	0.9418	20.4351
1664	genus	787	LachnospiraceaeNK4A136group	rs160061	A	0.0108094	0.0513831	2.12e-06	0.0129	-0.0162	0.2066	22.5963
1665	genus	788	LachnospiraceaeNK4A136group	rs28540839	A	0.0110591	0.0508285	9.34e-06	0.0129	0.0071	0.5814	21.1239
1666	genus	789	LachnospiraceaeNK4A136group	rs2880566	T	0.0134693	0.0599578	5.61e-06	0.0182	-0.0217	0.2314	19.8155
1667	genus	790	LachnospiraceaeNK4A136group	rs4955932	T	0.0109388	-0.0492283	7.05e-06	0.0133	0.0005	0.9719	20.2531
1668	genus	791	LachnospiraceaeNK4A136group	rs59805249	T	0.0207982	0.0936162	9.45e-06	0.0222	-0.007	0.7529	20.2605
1669	genus	792	LachnospiraceaeNK4A136group	rs68104925	T	0.0115385	-0.0549104	2.37e-06	0.014	-0.0153	0.2726	22.647
1670	genus	793	LachnospiraceaeNK4A136group	rs7073658	T	0.0109693	-0.0499621	5.27e-06	0.0129	0.0068	0.5996	20.7456
1671	genus	794	LachnospiraceaeNK4A136group	rs73044693	A	0.0229884	-0.10758	3.57e-06	0.0256	-0.0397	0.1206	21.9
1672	genus	795	LachnospiraceaeNK4A136group	rs7616165	G	0.0483465	-0.230542	2.77e-06	0.0409	-0.0207	0.6131	22.739
1673	genus	796	LachnospiraceaeNK4A136group	rs76193507	A	0.0499776	-0.22973	2.93e-06	0.0229	0.0166	0.4685	21.1293
1674	genus	797	LachnospiraceaeNK4A136group	rs7832116	A	0.0151703	-0.0714756	3.57e-06	0.0192	-0.0046	0.8109	22.1987
1675	genus	798	LachnospiraceaeNK4A136group	rs954878	A	0.0109082	-0.0520656	1.78e-06	0.0133	0.009	0.5017	22.7821
1676	genus	799	RuminococcaceaeUCG004	rs10976229	T	0.0214554	0.095976	7.04e-06	0.0191	0.0139	0.4671	20.0103
1677	genus	800	RuminococcaceaeUCG004	rs11961899	G	0.0161381	-0.0707825	9.18e-06	0.0143	0.0019	0.8942	19.2374
1678	genus	801	RuminococcaceaeUCG004	rs12125734	G	0.0257417	0.133972	2.09e-07	0.0222	0.0223	0.3135	27.0865
1679	genus	802	RuminococcaceaeUCG004	rs2248146	T	0.0153649	0.0689452	8.2e-06	0.0135	0.0076	0.5729	20.1348
1680	genus	803	RuminococcaceaeUCG004	rs3800154	A	0.0177639	-0.0797959	6.12e-06	0.0146	0.0117	0.4249	20.1782
1681	genus	804	RuminococcaceaeUCG004	rs511258	G	0.0162475	-0.0757474	4.52e-06	0.0165	-0.0131	0.4256	21.7352
1682	genus	805	RuminococcaceaeUCG004	rs550351	A	0.018003	0.078587	9.43e-06	0.013	-0.0077	0.5517	19.055
1683	genus	806	RuminococcaceaeUCG004	rs6769553	A	0.0157451	0.0849743	7.91e-08	0.0146	-0.0007	0.9636	29.1264
1684	genus	807	RuminococcaceaeUCG004	rs7569771	A	0.0170308	-0.075914	8.12e-06	0.015	-0.0356	0.01727	19.8689
1685	genus	808	RuminococcaceaeUCG004	rs872501	G	0.025946	0.116125	5.81e-06	0.0242	-0.0079	0.7434	20.0313
1686	genus	809	RuminococcaceaeUCG004	rs9818949	G	0.0188671	0.0859927	5.39e-06	0.0162	-0.0106	0.5118	20.7735
1687	genus	810	Eisenbergiella	rs11027642	C	0.0284844	0.129006	4.92e-06	0.0184	0.0059	0.75	20.5118
1688	genus	811	Eisenbergiella	rs11079158	T	0.022546	0.100627	7.35e-06	0.0156	-0.0047	0.7642	19.9199
1689	genus	812	Eisenbergiella	rs11938607	T	0.0216636	0.0978125	8.22e-06	0.0148	0.0068	0.6448	20.3859
1690	genus	813	Eisenbergiella	rs12257723	A	0.0211569	-0.0952742	8.85e-06	0.0137	0.0157	0.2499	20.279
1691	genus	814	Eisenbergiella	rs12710729	C	0.0199069	0.0893384	9.84e-06	0.0138	-0.0159	0.2486	20.1404
1692	genus	815	Eisenbergiella	rs13258851	A	0.0302124	0.137001	7.75e-06	0.0184	-0.0498	0.006923	20.5626
1693	genus	816	Eisenbergiella	rs1508033	A	0.0195787	0.091546	3.23e-06	0.014	0.0174	0.2148	21.8632
1694	genus	817	Eisenbergiella	rs1553971	T	0.0263054	0.120965	5.27e-06	0.0155	-0.0078	0.6123	21.1459
1695	genus	818	Eisenbergiella	rs2683098	C	0.022515	0.107319	2.24e-06	0.0157	-0.0233	0.1378	22.72
1696	genus	819	Eisenbergiella	rs3812426	G	0.0224159	0.106447	2.72e-06	0.0178	0.0271	0.1272	22.5505
1697	genus	820	Eisenbergiella	rs4462860	G	0.0201104	0.0939071	4.16e-06	0.0132	-0.01	0.4501	21.8049
1698	genus	821	Turicibacter	rs11054680	T	0.0226998	-0.104751	2.31e-06	0.017	-0.0057	0.7403	21.2949
1699	genus	822	Turicibacter	rs11666533	C	0.0248436	-0.111689	7.37e-06	0.0235	-0.0134	0.5688	20.2112
1700	genus	823	Turicibacter	rs149744580	A	0.0315478	0.169883	7.01e-08	0.0287	0.0301	0.2934	28.9974
1701	genus	824	Turicibacter	rs2834977	T	0.0208261	-0.0959995	3.96e-06	0.0179	-0.0053	0.7649	21.2482
1702	genus	825	Turicibacter	rs2952020	G	0.0165764	-0.0759019	5.63e-06	0.015	0.0089	0.554	20.9665
1703	genus	826	Turicibacter	rs3734633	G	0.02683	-0.120957	5.32e-06	0.0275	0.0104	0.7051	20.3244
1704	genus	827	Turicibacter	rs4869133	G	0.027197	0.131186	2.55e-06	0.017	0.0009	0.9573	23.2667
1705	genus	828	Turicibacter	rs55756211	T	0.0240708	-0.115115	2.81e-06	0.0248	0.0049	0.8449	22.871
1706	genus	829	Turicibacter	rs7199484	G	0.0160172	-0.0731428	5.77e-06	0.014	-0.0043	0.7589	20.8532
1707	genus	830	Bilophila	rs11069458	T	0.015503	-0.0680947	7.72e-06	0.0166	0.0016	0.9225	19.2928
1708	genus	831	Bilophila	rs1241171	G	0.0150148	-0.0692654	4.24e-06	0.0182	-0.0067	0.7135	21.281
1709	genus	832	Bilophila	rs1571225	C	0.0170621	0.0826826	1.12e-06	0.0173	-0.0258	0.1351	23.4834
1710	genus	833	Bilophila	rs1969927	G	0.0126935	0.0564589	9.07e-06	0.0137	-0.006	0.6589	19.7835
1711	genus	834	Bilophila	rs2728491	G	0.0139456	-0.0627416	6.33e-06	0.0151	0.0191	0.2043	20.2411
1712	genus	835	Bilophila	rs3827020	C	0.0160642	0.0766479	1.79e-06	0.0163	0.0287	0.07753	22.7657
1713	genus	836	Bilophila	rs4798126	G	0.016799	0.073288	7.15e-06	0.0162	0.007	0.6664	19.0327
1714	genus	837	Bilophila	rs542415	T	0.0133436	-0.0613623	4.71e-06	0.0132	-0.0013	0.9224	21.1474
1715	genus	838	Bilophila	rs60178956	G	0.0141485	-0.0624818	8.06e-06	0.0154	0.0079	0.6076	19.5023
1716	genus	839	Bilophila	rs6793291	C	0.0241633	0.112729	3.11e-06	0.0292	0.0183	0.5312	21.765
1717	genus	840	Bilophila	rs72676854	T	0.026882	0.123209	5.62e-06	0.0291	-0.0054	0.8513	21.0067
1718	genus	841	Bilophila	rs7802841	C	0.0137701	0.0670097	1.77e-06	0.014	0.0005	0.9723	23.6812
1719	genus	842	Bilophila	rs9899990	A	0.0233878	-0.102702	9.07e-06	0.0233	-0.0004	0.9861	19.2833
1720	genus	843	Alistipes	rs1107244	G	0.0171182	0.0758558	3.59e-06	0.0239	-0.012	0.6158	19.6363
1721	genus	844	Alistipes	rs11769002	G	0.0109389	-0.0528793	1.45e-06	0.0131	-0.0072	0.5827	23.3683
1722	genus	845	Alistipes	rs11958296	A	0.0218272	-0.0981222	9.3e-06	0.0311	-0.0209	0.5013	20.2087
1723	genus	846	Alistipes	rs12990744	C	0.0172986	-0.0776618	8.21e-06	0.0213	-0.03	0.1588	20.1556
1724	genus	847	Alistipes	rs1689282	A	0.0113942	-0.0520061	5.28e-06	0.0137	-0.0093	0.4985	20.8325
1725	genus	848	Alistipes	rs2290844	C	0.0191632	0.0813969	9.1e-06	0.0204	-0.0129	0.5273	18.0418
1726	genus	849	Alistipes	rs2450745	A	0.0184702	-0.080524	7.12e-06	0.0253	-0.0224	0.3762	19.0068
1727	genus	850	Alistipes	rs2875322	T	0.0131432	-0.0580945	8.78e-06	0.0172	0.0113	0.5119	19.5373
1728	genus	851	Alistipes	rs34417064	A	0.0106868	-0.048202	7.01e-06	0.0129	0.0028	0.8282	20.3437
1729	genus	852	Alistipes	rs4810359	A	0.0146155	-0.0652428	7.5e-06	0.0196	-0.0029	0.8823	19.9267
1730	genus	853	Alistipes	rs7129639	C	0.0109584	-0.0524955	1.78e-06	0.0137	-0.0238	0.08275	22.9484
1731	genus	854	Alistipes	rs8130320	A	0.010717	-0.049002	4.84e-06	0.0129	0.0037	0.7739	20.9064
1732	genus	855	FamilyXIIIAD3011group	rs11126423	C	0.0196301	0.0904399	5.91e-06	0.0226	0.0051	0.823	21.2263
1733	genus	856	FamilyXIIIAD3011group	rs11736617	G	0.0172101	-0.0759493	9.02e-06	0.0281	-0.0015	0.9572	19.4752
1734	genus	857	FamilyXIIIAD3011group	rs12812672	T	0.020828	-0.096065	2.56e-06	0.0248	-0.0083	0.7383	21.2733
1735	genus	858	FamilyXIIIAD3011group	rs149302	T	0.0143225	-0.0645635	7.48e-06	0.0152	0.0048	0.7524	20.3206
1736	genus	859	FamilyXIIIAD3011group	rs16840310	A	0.0122149	-0.0608052	6.75e-07	0.0131	-0.0033	0.8009	24.78
1737	genus	860	FamilyXIIIAD3011group	rs16940167	C	0.0159898	0.0732552	3.91e-06	0.0163	-0.0466	0.004398	20.9889
1738	genus	861	FamilyXIIIAD3011group	rs17156849	G	0.0245292	-0.112891	4.19e-06	0.0272	-0.0032	0.9074	21.1812
1739	genus	862	FamilyXIIIAD3011group	rs62029761	A	0.0276002	0.128753	3.89e-06	0.0287	0.0471	0.1008	21.7616
1740	genus	863	FamilyXIIIAD3011group	rs62200412	C	0.0163834	-0.0800851	5.8e-07	0.0149	0.0082	0.5804	23.8943
1741	genus	864	FamilyXIIIAD3011group	rs72730932	C	0.0177107	-0.0899559	6.89e-07	0.022	-0.0138	0.5303	25.7982
1742	genus	865	FamilyXIIIAD3011group	rs739451	C	0.0147534	0.0649589	7.88e-06	0.0158	-0.0265	0.09358	19.3862
1743	genus	866	FamilyXIIIAD3011group	rs9276029	A	0.0185669	-0.0811384	8.93e-06	0.0173	-0.0116	0.5015	19.0975
1744	genus	867	FamilyXIIIAD3011group	rs9837139	A	0.0240482	0.10752	8.71e-06	0.0233	-0.0105	0.6527	19.9901
1745	genus	868	LachnospiraceaeUCG004	rs11128180	A	0.0140126	0.0648288	4.52e-06	0.0152	-0.0253	0.09619	21.4041
1746	genus	869	LachnospiraceaeUCG004	rs12072562	T	0.0303566	0.133104	7.07e-06	0.0334	0.0454	0.1741	19.2254
1747	genus	870	LachnospiraceaeUCG004	rs12673420	G	0.0118375	0.0554351	2.98e-06	0.0128	0.0097	0.4506	21.9305
1748	genus	871	LachnospiraceaeUCG004	rs12747809	G	0.0125685	-0.062197	8.65e-07	0.0143	-0.0079	0.5777	24.4892
1749	genus	872	LachnospiraceaeUCG004	rs12894272	A	0.0125229	0.0579792	4.34e-06	0.0135	0.0099	0.4657	21.4356
1750	genus	873	LachnospiraceaeUCG004	rs233486	A	0.017766	-0.0799088	6.28e-06	0.0185	-0.009	0.6259	20.2307
1751	genus	874	LachnospiraceaeUCG004	rs2444793	C	0.0118188	-0.0542433	4.77e-06	0.0132	-0.0061	0.6417	21.0644
1752	genus	875	LachnospiraceaeUCG004	rs2726805	A	0.0120844	0.0548397	6.3e-06	0.013	0.0023	0.8621	20.5938
1753	genus	876	LachnospiraceaeUCG004	rs2882478	G	0.0118338	-0.0577091	1.21e-06	0.0129	-0.0038	0.7667	23.7814
1754	genus	877	LachnospiraceaeUCG004	rs35182105	A	0.024221	-0.109724	4.87e-06	0.0286	0.0041	0.8848	20.5221
1755	genus	878	LachnospiraceaeUCG004	rs6656451	C	0.011947	-0.05436	5.57e-06	0.0128	-0.0174	0.1753	20.7034
1756	genus	879	LachnospiraceaeUCG004	rs7629954	A	0.023825	0.108441	5.77e-06	0.0311	0.0105	0.7354	20.7167
1757	genus	880	Blautia	rs11149971	C	0.02339	0.117605	1.04e-06	0.0282	-0.0287	0.3097	25.2808
1758	genus	881	Blautia	rs115043014	G	0.043992	-0.206605	5.19e-06	0.0495	0.0252	0.6097	22.0565
1759	genus	882	Blautia	rs117001700	T	0.0441122	0.196414	8.84e-06	0.053	-0.101	0.05682	19.8257
1760	genus	883	Blautia	rs12453000	C	0.0129987	0.0625335	1.26e-06	0.019	-0.0239	0.2073	23.1432
1761	genus	884	Blautia	rs16892041	T	0.0141804	-0.0622605	8.82e-06	0.0158	-0.0046	0.7708	19.2774
1762	genus	885	Blautia	rs2788271	T	0.0133492	-0.0575596	7.16e-06	0.017	0.0059	0.7291	18.5921
1763	genus	886	Blautia	rs3005511	A	0.0110768	0.0501085	6.19e-06	0.014	-0.0111	0.4299	20.4643
1764	genus	887	Blautia	rs4926264	T	0.0178239	0.0826207	5.1e-06	0.0208	-0.0032	0.8781	21.4868
1765	genus	888	Blautia	rs67794373	C	0.0123443	0.0601709	1e-06	0.0154	0.0119	0.4395	23.7597
1766	genus	889	Blautia	rs682885	A	0.0107359	-0.0493376	4.49e-06	0.0138	-0.0232	0.09217	21.1194
1767	genus	890	Blautia	rs72973581	A	0.0265408	0.125169	1.74e-06	0.0276	0.0284	0.3044	22.2416
1768	genus	891	Blautia	rs7860714	A	0.0109853	-0.0502178	4.09e-06	0.0135	-0.0021	0.8787	20.8975
1769	genus	892	unknowngenus	rs11150282	T	0.0197127	0.098235	7.36e-07	0.0134	0.0094	0.482	24.8337
1770	genus	893	unknowngenus	rs113884518	T	0.0455376	-0.20591	7.74e-06	0.042	0.0228	0.5868	20.4463
1771	genus	894	unknowngenus	rs28678345	T	0.0471377	0.213083	8.06e-06	0.03	-0.0221	0.4603	20.4344
1772	genus	895	unknowngenus	rs367480	G	0.0185948	-0.0841649	7.52e-06	0.0134	-0.0105	0.4324	20.4871
1773	genus	896	unknowngenus	rs4129395	G	0.0185253	0.0904264	1.22e-06	0.0129	-0.0025	0.8448	23.8264
1774	genus	897	unknowngenus	rs789069	A	0.0234459	-0.10413	6.5e-06	0.0184	0.0041	0.8258	19.725
1775	genus	898	unknowngenus	rs79790072	T	0.0488017	0.226103	3.54e-06	0.0372	-0.0514	0.1673	21.4655
1776	genus	899	unknowngenus	rs8028558	A	0.0188504	0.08346	9.78e-06	0.0134	0.0088	0.509	19.6027
1777	genus	900	unknowngenus	rs9864379	T	0.0292752	-0.160521	4.66e-08	0.0182	0.0039	0.8297	30.0653
1778	genus	901	Dorea	rs11150408	T	0.0109063	0.0488254	7.06e-06	0.013	0.0157	0.2263	20.0417
1779	genus	902	Dorea	rs12537781	T	0.0125223	-0.055544	9.15e-06	0.0151	-0.0031	0.8381	19.6746
1780	genus	903	Dorea	rs13279148	G	0.0150878	0.0715309	2.25e-06	0.0205	-0.0066	0.7471	22.477
1781	genus	904	Dorea	rs1899291	C	0.0150285	0.0697217	4.57e-06	0.0177	-0.014	0.4297	21.5232
1782	genus	905	Dorea	rs3005511	A	0.0112852	0.0516127	5.29e-06	0.014	-0.0111	0.4299	20.9166
1783	genus	906	Dorea	rs345219	T	0.0112621	-0.0497368	8.8e-06	0.013	-0.0243	0.06234	19.5038
1784	genus	907	Dorea	rs3752849	G	0.036608	0.163846	7.68e-06	0.0295	-0.0183	0.5342	20.0318
1785	genus	908	Dorea	rs4793307	C	0.0122472	0.0574165	4.01e-06	0.0151	-0.0194	0.199	21.9787
1786	genus	909	Dorea	rs62503162	A	0.0194379	-0.0974091	7.47e-07	0.0317	0.0082	0.7949	25.1131
1787	genus	910	Dorea	rs73729431	C	0.0299983	-0.13745	3.17e-06	0.0453	-0.013	0.7736	20.9941
1788	genus	911	Barnesiella	rs11155559	T	0.0212961	0.0956023	8.92e-06	0.0222	0.0175	0.43	20.1529
1789	genus	912	Barnesiella	rs12909713	C	0.0120039	-0.0550716	4.95e-06	0.0128	-0.0131	0.3055	21.048
1790	genus	913	Barnesiella	rs13242616	T	0.0123176	-0.0583747	2.29e-06	0.0139	-0.0125	0.3709	22.4594
1791	genus	914	Barnesiella	rs199035	G	0.0119716	0.0559495	3e-06	0.013	-0.0048	0.711	21.8419
1792	genus	915	Barnesiella	rs2276875	A	0.0139537	-0.0697176	4.65e-07	0.0149	-0.0025	0.8671	24.9635
1793	genus	916	Barnesiella	rs2428166	G	0.0337309	-0.165859	8.51e-07	0.0545	0.0019	0.9721	24.178
1794	genus	917	Barnesiella	rs35177866	A	0.0190133	0.0917125	2.95e-06	0.0248	0.046	0.06389	23.267
1795	genus	918	Barnesiella	rs62251337	A	0.0149374	-0.0690763	4.24e-06	0.0184	0.0219	0.2329	21.3849
1796	genus	919	Barnesiella	rs72684847	T	0.0253873	-0.114369	6.76e-06	0.0244	-0.019	0.4372	20.2948
1797	genus	920	Barnesiella	rs76181748	C	0.017164	-0.0778559	6.78e-06	0.0153	0.01	0.5136	20.5753
1798	genus	921	Barnesiella	rs77455852	T	0.0195601	-0.0891491	3.16e-06	0.0185	0.01	0.5903	20.7727
1799	genus	922	Barnesiella	rs79795328	A	0.0176441	-0.0818645	4.23e-06	0.0186	0.0339	0.06872	21.5275
1800	genus	923	Desulfovibrio	rs12031543	T	0.0281887	-0.127185	6.55e-06	0.0188	0.0158	0.4002	20.3573
1801	genus	924	Desulfovibrio	rs13066142	G	0.0250891	0.119141	3.79e-06	0.0224	-0.0096	0.6679	22.5502
1802	genus	925	Desulfovibrio	rs16863365	A	0.0226964	0.109402	1.79e-06	0.0304	0.0087	0.7747	23.2349
1803	genus	926	Desulfovibrio	rs2032031	A	0.0148681	-0.0654931	9.14e-06	0.0129	0.0057	0.6552	19.4035
1804	genus	927	Desulfovibrio	rs2590913	G	0.0339396	0.154496	6.65e-06	0.0295	-0.0237	0.4223	20.7213
1805	genus	928	Desulfovibrio	rs2853179	C	0.0174234	0.0811971	2.42e-06	0.0154	-0.0333	0.03043	21.7177
1806	genus	929	Desulfovibrio	rs4797774	G	0.0470044	0.212582	5.64e-06	0.0324	-0.008	0.8048	20.4538
1807	genus	930	Desulfovibrio	rs6580353	T	0.0169735	0.0770979	4.94e-06	0.0162	0.001	0.9526	20.632
1808	genus	931	Desulfovibrio	rs72647089	T	0.0239337	-0.106594	8.3e-06	0.0237	-0.0074	0.7559	19.8358
1809	genus	932	Desulfovibrio	rs7729080	C	0.0157691	-0.070287	9.96e-06	0.0141	0.0092	0.5157	19.8671
1810	genus	933	Akkermansia	rs111862613	T	0.0196748	0.0911199	3.39e-06	0.0173	0.0382	0.02719	21.4489
1811	genus	934	Akkermansia	rs117107102	A	0.0431629	0.204406	3.01e-06	0.0302	-0.0099	0.7423	22.4268
1812	genus	935	Akkermansia	rs11729256	T	0.0150184	0.0750473	6.58e-07	0.0171	0.036	0.03522	24.9702
1813	genus	936	Akkermansia	rs12908520	G	0.0130954	0.061772	2.26e-06	0.013	-0.0088	0.4979	22.2509
1814	genus	937	Akkermansia	rs2602429	C	0.0156201	0.0745352	2.72e-06	0.0147	-0.0156	0.2876	22.7695
1815	genus	938	Akkermansia	rs4242783	G	0.0147701	0.0685454	3e-06	0.0143	-0.0212	0.1389	21.5373
1816	genus	939	Akkermansia	rs4936098	A	0.0135934	0.0649225	1.1e-06	0.0135	-0.0057	0.6722	22.8105
1817	genus	940	Akkermansia	rs61779207	G	0.0167769	-0.0760539	6.32e-06	0.0155	-0.0275	0.07637	20.5503
1818	genus	941	Akkermansia	rs74542928	T	0.0236434	0.112623	1.48e-06	0.03	0.0316	0.2935	22.6898
1819	genus	942	Akkermansia	rs9349825	A	0.0147133	-0.0703407	2.6e-06	0.0165	0.0004	0.9819	22.8557
1820	genus	943	Akkermansia	rs941682	G	0.0143777	-0.0632957	9.17e-06	0.0144	-0.011	0.4466	19.3808
1821	genus	944	Eggerthella	rs112205261	T	0.0403613	-0.188618	3.35e-06	0.0236	-0.0036	0.8779	21.8391
1822	genus	945	Eggerthella	rs13070736	A	0.0272024	-0.121331	7.62e-06	0.0174	0.0165	0.3416	19.8944
1823	genus	946	Eggerthella	rs1784446	G	0.0198096	0.0907728	5.23e-06	0.0128	0.0088	0.4902	20.9972
1824	genus	947	Eggerthella	rs2223081	G	0.0221108	0.102572	3.89e-06	0.0143	-0.0105	0.4633	21.5203
1825	genus	948	Eggerthella	rs2240838	A	0.0197653	0.0980582	7.36e-07	0.013	0.0036	0.7803	24.6128
1826	genus	949	Eggerthella	rs3851328	T	0.0236527	-0.107774	4.18e-06	0.0155	0.0042	0.7876	20.762
1827	genus	950	Eggerthella	rs4985746	G	0.0247653	0.110522	5.71e-06	0.0213	0.0246	0.2484	19.9165
1828	genus	951	Eggerthella	rs6430926	C	0.0197127	0.0879736	8.37e-06	0.013	0.0279	0.03165	19.9164
1829	genus	952	Eggerthella	rs67490567	T	0.0245457	0.108495	8.94e-06	0.0149	-0.0066	0.6569	19.5374
1830	genus	953	Eggerthella	rs76663501	C	0.0378576	0.175349	4.83e-06	0.029	0.0614	0.03455	21.4537
1831	genus	954	Butyricimonas	rs11228830	A	0.0298411	0.135265	6.55e-06	0.0238	0.0014	0.9539	20.5466
1832	genus	955	Butyricimonas	rs113054641	G	0.0274574	-0.144881	1.74e-07	0.0313	0.0712	0.02283	27.8423
1833	genus	956	Butyricimonas	rs12304031	G	0.0196846	-0.086278	6.7e-06	0.0197	-0.0066	0.7384	19.2108
1834	genus	957	Butyricimonas	rs12458763	A	0.0269587	0.122037	6.37e-06	0.0309	-0.0059	0.8483	20.492
1835	genus	958	Butyricimonas	rs1862649	G	0.0248176	0.113124	4.76e-06	0.0254	-0.0507	0.04585	20.7773
1836	genus	959	Butyricimonas	rs2114713	G	0.0138998	0.062721	6.88e-06	0.0129	0.0016	0.901	20.3615
1837	genus	960	Butyricimonas	rs62130338	G	0.0158324	-0.0732608	3.9e-06	0.0136	-0.0083	0.5402	21.4117
1838	genus	961	Butyricimonas	rs62390301	T	0.0174893	-0.0872983	7.42e-07	0.0161	-0.0045	0.7775	24.9154
1839	genus	962	Butyricimonas	rs7083431	A	0.0144439	0.0703539	8.85e-07	0.0145	-0.0084	0.5622	23.7252
1840	genus	963	Butyricimonas	rs71428626	G	0.0289905	-0.133188	4.8e-06	0.0362	-0.007	0.8463	21.1067
1841	genus	964	Butyricimonas	rs72814525	A	0.0149766	0.0664154	8.25e-06	0.015	-0.0243	0.1048	19.6657
1842	genus	965	Butyricimonas	rs78453362	A	0.0327073	-0.14948	4.06e-06	0.0414	-0.0806	0.05139	20.8871
1843	genus	966	Butyricimonas	rs9657374	C	0.0148172	0.0680719	4.5e-06	0.0141	0.022	0.1188	21.1058
1844	genus	967	FamilyXIIIUCG001	rs112362903	A	0.0333271	-0.149047	7.88e-06	0.035	0.0007	0.9833	20.001
1845	genus	968	FamilyXIIIUCG001	rs12049454	T	0.0134065	-0.0647298	1.17e-06	0.0132	0.006	0.6493	23.3118
1846	genus	969	FamilyXIIIUCG001	rs1426266	T	0.0137151	-0.0665521	1.25e-06	0.0145	0.0185	0.2001	23.5466
1847	genus	970	FamilyXIIIUCG001	rs3842897	G	0.0242751	-0.112639	5.2e-06	0.0227	-0.0187	0.4092	21.5307
1848	genus	971	FamilyXIIIUCG001	rs62414802	C	0.013457	-0.0611904	4.29e-06	0.0148	0.0116	0.4349	20.6762
1849	genus	972	FamilyXIIIUCG001	rs7119679	G	0.0174782	-0.0809085	3.52e-06	0.0151	0.0336	0.02628	21.4286
1850	genus	973	FamilyXIIIUCG001	rs76463770	A	0.0419866	0.19313	3.77e-06	0.0376	0.0004	0.9911	21.1581
1851	genus	974	FamilyXIIIUCG001	rs8076666	A	0.0198094	0.088655	8.02e-06	0.0198	-0.0046	0.8161	20.0292
1852	genus	975	RuminococcaceaeNK4A214group	rs11241747	C	0.0120035	0.0533858	6.59e-06	0.0142	0.0113	0.4241	19.7806
1853	genus	976	RuminococcaceaeNK4A214group	rs11586410	G	0.0169937	-0.0863422	3.66e-07	0.0179	0.0123	0.4927	25.8149
1854	genus	977	RuminococcaceaeNK4A214group	rs12642039	T	0.0119397	-0.0553003	3.43e-06	0.0134	-0.0057	0.6684	21.4519
1855	genus	978	RuminococcaceaeNK4A214group	rs12731	A	0.0115053	-0.0527684	4.87e-06	0.0132	-0.0044	0.7371	21.0353
1856	genus	979	RuminococcaceaeNK4A214group	rs13087692	T	0.012594	0.0574623	8.69e-06	0.0141	-0.0111	0.4305	20.8181
1857	genus	980	RuminococcaceaeNK4A214group	rs136761	G	0.0119155	-0.0587521	8.15e-07	0.0134	0.0102	0.4463	24.3122
1858	genus	981	RuminococcaceaeNK4A214group	rs147475196	A	0.0295196	-0.133769	4.72e-06	0.021	0.0059	0.7792	20.5347
1859	genus	982	RuminococcaceaeNK4A214group	rs35559912	T	0.0203674	-0.0925071	4.89e-06	0.0198	-0.005	0.8016	20.6291
1860	genus	983	RuminococcaceaeNK4A214group	rs4814689	C	0.0230708	-0.1083	4.55e-06	0.031	-0.0269	0.3857	22.036
1861	genus	984	RuminococcaceaeNK4A214group	rs5994253	A	0.0157621	-0.0811302	2.35e-07	0.0185	-0.0001	0.9961	26.4934
1862	genus	985	RuminococcaceaeNK4A214group	rs62027366	T	0.0137612	0.0615389	6.58e-06	0.0161	-0.0076	0.6387	19.9981
1863	genus	986	RuminococcaceaeNK4A214group	rs6681678	C	0.024	-0.100174	9.05e-06	0.0359	0.0192	0.5931	17.4216
1864	genus	987	RuminococcaceaeNK4A214group	rs7573569	T	0.0233638	0.107739	3.23e-06	0.0268	0.0204	0.4457	21.2645
1865	genus	988	unknowngenus	rs11251024	G	0.0206737	0.104201	6.63e-07	0.0146	0.0112	0.4427	25.4043
1866	genus	989	unknowngenus	rs11606187	A	0.0326288	-0.154539	3.31e-06	0.0184	-0.0156	0.396	22.4324
1867	genus	990	unknowngenus	rs13385922	T	0.0201348	0.0929494	3.97e-06	0.0135	-0.0036	0.7883	21.3107
1868	genus	991	unknowngenus	rs166849	G	0.0202239	0.0911053	7.74e-06	0.013	-0.014	0.2817	20.2934
1869	genus	992	unknowngenus	rs2172426	C	0.0198947	-0.10212	3.17e-07	0.0131	-0.0201	0.1258	26.348
1870	genus	993	unknowngenus	rs267959	A	0.0209676	0.0988612	2.62e-06	0.0144	0.0055	0.6991	22.2308
1871	genus	994	unknowngenus	rs4383094	T	0.0320662	0.149188	4.28e-06	0.0186	0.0161	0.3866	21.6457
1872	genus	995	unknowngenus	rs60775321	T	0.0213842	-0.0962425	7.1e-06	0.0142	-0.0121	0.3936	20.2558
1873	genus	996	unknowngenus	rs72671304	T	0.0370028	0.172322	3.8e-06	0.0247	-0.0192	0.4371	21.6876
1874	genus	997	unknowngenus	rs7911787	G	0.0470232	-0.223071	3.39e-06	0.0363	0.0134	0.7128	22.504
1875	genus	998	unknowngenus	rs8126061	T	0.0351904	-0.159135	7.36e-06	0.0194	0.0139	0.4741	20.4496
1876	genus	999	unknowngenus	rs9542068	T	0.0218149	0.0990709	6.52e-06	0.0136	0.0062	0.6518	20.6245
1877	genus	1000	Eubacteriumbrachygroup	rs112617308	T	0.0362844	-0.170873	2.38e-06	0.0223	0.0055	0.8064	22.1773
1878	genus	1001	Eubacteriumbrachygroup	rs12151423	A	0.0227324	0.101329	9.27e-06	0.0129	0.0192	0.1355	19.8688
1879	genus	1002	Eubacteriumbrachygroup	rs13139592	T	0.0327192	-0.145997	7.97e-06	0.0191	-0.0093	0.6247	19.9104
1880	genus	1003	Eubacteriumbrachygroup	rs1384962	A	0.0266264	0.120888	6.99e-06	0.0138	-0.0067	0.626	20.6131
1881	genus	1004	Eubacteriumbrachygroup	rs2913110	C	0.022942	0.105143	4.56e-06	0.0135	0.009	0.5041	21.0039
1882	genus	1005	Eubacteriumbrachygroup	rs4862235	G	0.0225751	0.104806	3.73e-06	0.0129	0.0106	0.4138	21.5533
1883	genus	1006	Eubacteriumbrachygroup	rs62348779	T	0.043286	-0.201481	3.78e-06	0.0242	-0.0024	0.9212	21.6656
1884	genus	1007	Eubacteriumbrachygroup	rs6591893	G	0.0240319	0.108225	7.34e-06	0.0135	-0.009	0.5084	20.2807
1885	genus	1008	Eubacteriumbrachygroup	rs720439	A	0.0251252	-0.111927	7.03e-06	0.015	0.015	0.3159	19.8449
1886	genus	1009	Eubacteriumbrachygroup	rs73199919	T	0.0531335	-0.236717	8.16e-06	0.0297	-0.0028	0.9249	19.8482
1887	genus	1010	Clostridiumsensustricto1	rs11264403	G	0.0334454	-0.139062	7.76e-06	0.0244	0.0137	0.5749	17.2878
1888	genus	1011	Clostridiumsensustricto1	rs115807074	A	0.0492575	-0.22736	4.32e-06	0.0621	-0.0291	0.6396	21.305
1889	genus	1012	Clostridiumsensustricto1	rs116847295	C	0.0246032	0.110021	4.58e-06	0.0193	0.0127	0.5108	19.9974
1890	genus	1013	Clostridiumsensustricto1	rs12341505	G	0.0180121	0.0810718	4.82e-06	0.022	0.0464	0.03516	20.2586
1891	genus	1014	Clostridiumsensustricto1	rs2795528	G	0.0392204	-0.184315	2.72e-06	0.0281	-0.0009	0.974	22.0849
1892	genus	1015	Clostridiumsensustricto1	rs2817172	C	0.0124492	0.058139	2.77e-06	0.0132	-0.0051	0.6957	21.8097
1893	genus	1016	Clostridiumsensustricto1	rs550843	T	0.0169209	-0.0783246	2.05e-06	0.0145	0.0196	0.1742	21.4263
1894	genus	1017	Escherichia_Shigella	rs112767262	T	0.0163589	0.0732963	8.21e-06	0.0155	-0.0066	0.669	20.0751
1895	genus	1018	Escherichia_Shigella	rs113127095	A	0.0323434	0.151009	3.33e-06	0.0324	0.0195	0.5462	21.799
1896	genus	1019	Escherichia_Shigella	rs113513883	A	0.038041	0.172283	5.28e-06	0.0364	0.006	0.8685	20.5108
1897	genus	1020	Escherichia_Shigella	rs1154904	A	0.0130644	-0.0613376	3.04e-06	0.0128	0.0148	0.2489	22.0431
1898	genus	1021	Escherichia_Shigella	rs118526	C	0.013598	-0.0594401	8e-06	0.0141	-0.0172	0.2231	19.1077
1899	genus	1022	Escherichia_Shigella	rs2798105	A	0.0222045	-0.100851	8.25e-06	0.0216	-0.0107	0.6184	20.6289
1900	genus	1023	Escherichia_Shigella	rs4731451	G	0.0135157	-0.0609885	7.47e-06	0.0138	0.0055	0.6897	20.3619
1901	genus	1024	Escherichia_Shigella	rs57024273	T	0.0139919	0.0626172	9.7e-06	0.0147	0.01	0.4997	20.028
1902	genus	1025	Escherichia_Shigella	rs592299	T	0.0129486	-0.0592004	4.77e-06	0.0129	-0.0055	0.6689	20.9026
1903	genus	1026	Escherichia_Shigella	rs73208162	A	0.024839	-0.119296	2.19e-06	0.0363	0.0717	0.04828	23.0665
1904	genus	1027	DefluviitaleaceaeUCG011	rs112893842	T	0.0232806	0.11381	1.45e-06	0.0225	-0.0112	0.6184	23.8988
1905	genus	1028	DefluviitaleaceaeUCG011	rs1582238	T	0.0167257	0.0805036	1.57e-06	0.0134	-0.0065	0.6273	23.1667
1906	genus	1029	DefluviitaleaceaeUCG011	rs2892880	G	0.0181686	0.0817755	6.83e-06	0.0149	0.0193	0.1943	20.2582
1907	genus	1030	DefluviitaleaceaeUCG011	rs4344384	G	0.0156309	0.0715978	4.83e-06	0.0129	-0.0016	0.904	20.9812
1908	genus	1031	DefluviitaleaceaeUCG011	rs4677103	A	0.0197263	0.0977912	9.6e-07	0.017	-0.0153	0.3683	24.5758
1909	genus	1032	DefluviitaleaceaeUCG011	rs55658617	T	0.0362226	0.174369	2.15e-06	0.0353	-0.008	0.8199	23.1728
1910	genus	1033	DefluviitaleaceaeUCG011	rs72731813	C	0.0293796	-0.147383	4.33e-07	0.0302	-0.0167	0.579	25.1653
1911	genus	1034	DefluviitaleaceaeUCG011	rs9608282	T	0.0299793	0.142939	2.52e-06	0.0361	-0.0253	0.484	22.7332
1912	genus	1035	DefluviitaleaceaeUCG011	rs9725395	A	0.029554	-0.13834	3.52e-06	0.0202	-0.0179	0.3759	21.9109
1913	genus	1036	RuminococcaceaeUCG009	rs113006825	T	0.0208035	-0.0928893	7.98e-06	0.0158	-0.0005	0.9745	19.937
1914	genus	1037	RuminococcaceaeUCG009	rs12508214	C	0.0168937	-0.0774649	4.75e-06	0.0137	0.0036	0.7926	21.0262
1915	genus	1038	RuminococcaceaeUCG009	rs138460696	A	0.0315794	0.139274	9.81e-06	0.0245	-0.0441	0.0714	19.4506
1916	genus	1039	RuminococcaceaeUCG009	rs1550196	G	0.0262478	0.130842	1.13e-06	0.0216	0.001	0.9631	24.8488
1917	genus	1040	RuminococcaceaeUCG009	rs2058609	A	0.017472	0.0816464	3.12e-06	0.0144	0.0192	0.182	21.8369
1918	genus	1041	RuminococcaceaeUCG009	rs2192926	A	0.0192989	-0.089048	4.88e-06	0.0137	0.0161	0.2397	21.2904
1919	genus	1042	RuminococcaceaeUCG009	rs4079028	C	0.019936	0.0915623	3.28e-06	0.015	-0.0084	0.579	21.0939
1920	genus	1043	RuminococcaceaeUCG009	rs4708333	T	0.0174757	-0.084033	1.56e-06	0.0136	-0.0112	0.4099	23.1223
1921	genus	1044	RuminococcaceaeUCG009	rs6952765	G	0.0166777	0.0732099	8.13e-06	0.0138	0.0149	0.2803	19.2694
1922	genus	1045	RuminococcaceaeUCG009	rs758191	T	0.0375113	0.17702	9.01e-06	0.0216	0.0046	0.8312	22.2699
1923	genus	1046	RuminococcaceaeUCG009	rs78410648	A	0.0277317	0.120989	9.67e-06	0.0206	0.0265	0.1985	19.0344
1924	genus	1047	RuminococcaceaeUCG009	rs9558661	T	0.0200739	-0.0897823	7.01e-06	0.0161	-0.0017	0.9171	20.0041
1925	genus	1048	Ruminiclostridium9	rs6082461	A	0.0131004	0.0586425	4.87e-06	0.0159	0.0148	0.3503	20.0381
1926	genus	1049	Ruminiclostridium9	rs7137760	C	0.0112182	0.050797	7.07e-06	0.0129	0.0042	0.747	20.5035
1927	genus	1050	Ruminiclostridium9	rs74303178	T	0.0119274	0.0532742	7.92e-06	0.0138	0.0165	0.2344	19.9501
1928	genus	1051	Ruminiclostridium9	rs78191726	T	0.0210206	0.0944998	7.58e-06	0.0247	0.0028	0.9091	20.2103
1929	genus	1052	Ruminiclostridium9	rs918449	A	0.0197177	-0.0950908	2.56e-06	0.025	-0.0145	0.5616	23.2576
1930	genus	1053	Ruminiclostridium9	rs9522712	T	0.0154939	0.0699728	4.66e-06	0.0181	-0.0099	0.5826	20.3956
1931	genus	1054	Ruminiclostridium9	rs9809789	C	0.0159673	-0.0717454	8.72e-06	0.0168	-0.0056	0.7363	20.1894
1932	genus	1055	Sellimonas	rs113379006	T	0.0357025	-0.162759	7.21e-06	0.017	-0.0022	0.8993	20.7822
1933	genus	1056	Sellimonas	rs13417181	T	0.0337521	0.166509	7.62e-07	0.0155	-0.0049	0.7504	24.3374
1934	genus	1057	Sellimonas	rs2016057	A	0.0256153	-0.125878	1.03e-06	0.0132	-0.0168	0.2013	24.1489
1935	genus	1058	Sellimonas	rs2187447	A	0.0527695	0.243457	3.98e-06	0.0268	-0.0091	0.7355	21.2852
1936	genus	1059	Sellimonas	rs2371572	A	0.0250862	0.127349	4.46e-07	0.013	0.0106	0.4129	25.7703
1937	genus	1060	Sellimonas	rs41816	A	0.0291087	0.132201	8.39e-06	0.014	-0.0119	0.3958	20.6265
1938	genus	1061	Sellimonas	rs4600608	A	0.0301702	-0.137152	4.95e-06	0.0159	-0.0075	0.6378	20.6656
1939	genus	1062	Sellimonas	rs553697	T	0.0339099	-0.153767	6.13e-06	0.0167	-0.0135	0.4176	20.5625
1940	genus	1063	Sellimonas	rs56203279	T	0.0269115	-0.124045	3.72e-06	0.0136	-0.0083	0.5391	21.2463
1941	genus	1064	Sutterella	rs1145877	A	0.0162413	-0.073548	7.2e-06	0.0187	-0.0188	0.3142	20.5068
1942	genus	1065	Sutterella	rs11591622	T	0.0151375	-0.0688382	6.5e-06	0.0175	-0.0083	0.6335	20.68
1943	genus	1066	Sutterella	rs13173038	A	0.0151627	-0.0718076	2.73e-06	0.0149	0.0077	0.6037	22.4278
1944	genus	1067	Sutterella	rs143438747	T	0.0306867	-0.145793	3.28e-06	0.0244	0.0401	0.1005	22.572
1945	genus	1068	Sutterella	rs2050185	G	0.0128766	0.0575138	7.97e-06	0.0133	0.0173	0.1925	19.9499
1946	genus	1069	Sutterella	rs2321387	G	0.0124509	-0.0592876	1.87e-06	0.013	0.001	0.9405	22.6738
1947	genus	1070	Sutterella	rs2613606	C	0.0124117	-0.0556794	7.2e-06	0.013	0.0057	0.6595	20.1244
1948	genus	1071	Sutterella	rs607327	C	0.0129053	0.0578334	6.63e-06	0.0133	-0.0067	0.6135	20.0827
1949	genus	1072	Sutterella	rs62501473	G	0.0149416	0.0694233	5.52e-06	0.0146	-0.0269	0.06616	21.588
1950	genus	1073	Sutterella	rs7499539	A	0.0130998	0.0617478	2.36e-06	0.0146	0.012	0.4103	22.2183
1951	genus	1074	Sutterella	rs7638039	T	0.0143887	0.0645624	8.66e-06	0.0149	-0.027	0.0701	20.1335
1952	genus	1075	Sutterella	rs9350083	T	0.0133929	-0.0593069	8.23e-06	0.0134	-0.0049	0.7169	19.6091
1953	genus	1076	Flavonifractor	rs114873521	C	0.0294087	-0.130067	7.13e-06	0.0251	-0.0225	0.3694	19.5605
1954	genus	1077	Flavonifractor	rs11811696	T	0.0241012	-0.116063	2.07e-06	0.0234	0.0225	0.337	23.1904
1955	genus	1078	Flavonifractor	rs12030302	A	0.0137467	-0.0692276	5.61e-07	0.0129	-0.0058	0.6518	25.3607
1956	genus	1079	Flavonifractor	rs34066017	A	0.0159789	0.0764294	1.52e-06	0.0159	-0.0067	0.6745	22.8784
1957	genus	1080	Flavonifractor	rs806808	T	0.0136557	0.0667272	1.18e-06	0.013	0.0031	0.8102	23.8767
1958	genus	1081	Coprobacter	rs11532348	C	0.0226826	-0.103931	5.71e-06	0.0181	-0.0057	0.7541	20.9942
1959	genus	1082	Coprobacter	rs12684609	T	0.0220366	0.100827	6.1e-06	0.0162	-0.004	0.8056	20.9345
1960	genus	1083	Coprobacter	rs12996055	A	0.0209405	0.0921817	8.08e-06	0.0147	-0.0094	0.5199	19.3783
1961	genus	1084	Coprobacter	rs143662916	C	0.0540141	0.253264	3.07e-06	0.0379	0.0345	0.3624	21.9853
1962	genus	1085	Coprobacter	rs189356	G	0.0171916	0.0781125	6.26e-06	0.013	-0.0138	0.29	20.6446
1963	genus	1086	Coprobacter	rs213863	C	0.0188377	-0.0887412	2.35e-06	0.0134	0.0023	0.8623	22.1918
1964	genus	1087	Coprobacter	rs305411	A	0.0264518	0.129218	1.01e-06	0.0213	-0.0446	0.03613	23.8638
1965	genus	1088	Coprobacter	rs3828477	G	0.019569	-0.091218	2.89e-06	0.0136	0.003	0.8226	21.7281
1966	genus	1089	Coprobacter	rs72821405	T	0.0319978	-0.147365	4.76e-06	0.0229	-0.0505	0.02744	21.2105
1967	genus	1090	Coprobacter	rs74919520	G	0.0276296	0.125703	5.76e-06	0.0207	-0.0218	0.2933	20.6987
1968	genus	1091	Parabacteroides	rs115602804	G	0.0222736	0.10308	1.93e-06	0.0208	0.0136	0.5152	21.4176
1969	genus	1092	Parabacteroides	rs4236095	G	0.0157042	0.0761961	1.93e-06	0.0213	0.0156	0.4625	23.5416
1970	genus	1093	Parabacteroides	rs60884758	C	0.0142249	-0.0702667	5.71e-07	0.0168	-0.0058	0.7303	24.4006
1971	genus	1094	Parabacteroides	rs6657302	T	0.0225521	-0.10452	9.76e-06	0.0265	0.0173	0.5136	21.4794
1972	genus	1095	Parabacteroides	rs7298818	C	0.0200902	0.0888832	8.54e-06	0.0213	0.0197	0.3533	19.5736
1973	genus	1096	RuminococcaceaeUCG013	rs11581881	C	0.0144736	0.0661211	4.73e-06	0.0154	0.0152	0.3216	20.8701
1974	genus	1097	RuminococcaceaeUCG013	rs12189346	G	0.014558	0.0684961	1.68e-06	0.0165	0.0233	0.1591	22.1374
1975	genus	1098	RuminococcaceaeUCG013	rs12336782	T	0.0189311	-0.0856047	8.6e-06	0.0241	0.0032	0.8932	20.4477
1976	genus	1099	RuminococcaceaeUCG013	rs12485353	G	0.0130847	-0.0607903	4.19e-06	0.0149	-0.0121	0.4184	21.5844
1977	genus	1100	RuminococcaceaeUCG013	rs12781711	C	0.0117477	-0.0656129	2.55e-08	0.0148	-0.0265	0.07393	31.1944
1978	genus	1101	RuminococcaceaeUCG013	rs16918863	A	0.0240157	0.111491	4.16e-06	0.0263	0.0092	0.728	21.5522
1979	genus	1102	RuminococcaceaeUCG013	rs2730183	G	0.0109907	-0.0488692	8.44e-06	0.0131	0.0085	0.5181	19.7704
1980	genus	1103	RuminococcaceaeUCG013	rs4385846	G	0.0131807	0.0598405	6.46e-06	0.0163	0.0038	0.8167	20.6117
1981	genus	1104	RuminococcaceaeUCG013	rs75088940	T	0.0200712	-0.0942968	2.55e-06	0.0253	0.0295	0.2437	22.0722
1982	genus	1105	RuminococcaceaeUCG013	rs76973485	G	0.0418213	0.194976	3.35e-06	0.0328	-0.0513	0.1177	21.7353
1983	genus	1106	RuminococcaceaeUCG013	rs9313055	T	0.023446	0.105087	9.55e-06	0.0235	-0.0168	0.4758	20.0892
1984	genus	1107	Bacteroides	rs11585893	A	0.0147633	-0.0740746	1.8e-06	0.0151	0.0018	0.9075	25.175
1985	genus	1108	Bacteroides	rs13207588	A	0.0131195	-0.059205	7.49e-06	0.0165	-0.0147	0.3744	20.365
1986	genus	1109	Bacteroides	rs1340391	T	0.0132244	-0.0592004	6.73e-06	0.0188	0.0138	0.464	20.0399
1987	genus	1110	Bacteroides	rs17619981	T	0.0187002	0.0880978	2.69e-06	0.0188	-0.0052	0.7804	22.1941
1988	genus	1111	Bacteroides	rs2023437	T	0.0167634	-0.0782324	5.02e-06	0.0196	-0.0011	0.9569	21.7796
1989	genus	1112	Bacteroides	rs66710942	C	0.0107412	0.0488038	5.86e-06	0.0129	-0.0092	0.477	20.6443
1990	genus	1113	Bacteroides	rs6795673	C	0.0105251	0.0538565	3.38e-07	0.0128	0.0275	0.03248	26.1832
1991	genus	1114	Ruminococcusgnavusgroup	rs11597105	A	0.0250653	0.114673	6.95e-06	0.0161	0.0055	0.7315	20.9303
1992	genus	1115	Ruminococcusgnavusgroup	rs11864644	T	0.0318253	-0.139804	5.01e-06	0.0202	0.0124	0.5388	19.2971
1993	genus	1116	Ruminococcusgnavusgroup	rs12136548	C	0.0196476	0.0901946	3.1e-06	0.0142	0.0002	0.9906	21.0738
1994	genus	1117	Ruminococcusgnavusgroup	rs12989336	G	0.0187936	-0.0846861	7.12e-06	0.0143	0.0137	0.3397	20.305
1995	genus	1118	Ruminococcusgnavusgroup	rs13163520	G	0.0233883	-0.127377	5.61e-08	0.0166	0.0343	0.03834	29.6611
1996	genus	1119	Ruminococcusgnavusgroup	rs2909242	C	0.018351	-0.0909965	7.41e-07	0.0137	-0.0217	0.1127	24.5883
1997	genus	1120	Ruminococcusgnavusgroup	rs3124783	A	0.0249099	-0.11599	2.67e-06	0.0192	0.0334	0.08164	21.6818
1998	genus	1121	Ruminococcusgnavusgroup	rs4388134	C	0.0203544	-0.0904997	9.12e-06	0.0144	-0.0072	0.6188	19.7686
[truncated: 266 more rows]

## Sheet: Supplementary table 2
Supplementary table 2 IVs related to 211 GM taxa and DR (genome-wide statistical significance, P<5.00E-08)
NO.	Level	NO.	Exposure	SNP	effect_allele	se.GM	beta.GM	P.GM	se.DR	beta.DR	P.DR	F
1	As a whole	1	GM	rs10805326	A	0.0139665	0.0775151	3.55e-08	0.0142	0.0118	0.4055	30.8034
2	As a whole	2	GM	rs11110281	C	0.0225943	-0.130554	1.4e-08	0.0299	-0.0215	0.4729	33.3874
3	As a whole	3	GM	rs12781711	T	0.0117477	-0.0656129	2.55e-08	0.0148	0.0265	0.07393	31.1944
4	As a whole	4	GM	rs17159861	T	0.0168388	0.0962228	1.04e-08	0.021	0.0065	0.7557	32.6537
5	As a whole	5	GM	rs182549	T	0.012066	0.111489	3.79e-20	0.0132	0.0009	0.9466	85.3772
6	As a whole	6	GM	rs35866622	C	0.0109421	-0.0612024	2.21e-08	0.0136	-0.0262	0.05302	31.2848
7	As a whole	7	GM	rs4428215	A	0.0230053	0.12561	4.88e-08	0.0147	-0.0089	0.5478	29.8121
8	As a whole	8	GM	rs602075	G	0.0296976	0.168974	3.57e-08	0.0146	-0.0083	0.5692	32.3742
9	As a whole	9	GM	rs61841503	A	0.0161331	0.0919658	9.8e-09	0.0192	-0.002	0.9165	32.4951
10	As a whole	10	GM	rs67476743	G	0.022208	0.132164	3.74e-09	0.0146	0.0085	0.5625	35.4165
11	As a whole	11	GM	rs7221249	G	0.0142741	0.0839861	4.31e-09	0.0129	-0.0096	0.4566	34.619
12	As a whole	12	GM	rs7322849	C	0.0200996	0.110676	1.74e-08	0.0225	-0.0028	0.9001	30.3202
13	As a whole	13	GM	rs736744	T	0.0211262	0.117882	2.57e-08	0.013	0.0176	0.1765	31.1352
14	As a whole	14	GM	rs7570971	C	0.0113623	0.086653	1.41e-14	0.0131	-0.0032	0.8078	58.1615
15	As a whole	15	GM	rs9864379	C	0.0292752	-0.160521	4.66e-08	0.0182	-0.0039	0.8297	30.0653
1	phylum	1	Actinobacteria	rs7570971	A	0.0113623	0.086653	1.41e-14	0.0131	0.0032	0.8078	58.1615
2	class	1	Actinobacteria	rs182549	C	0.012066	0.111489	3.79e-20	0.0132	-0.0009	0.9466	85.3772
3	order	1	Bifidobacteriales	rs182549	C	0.0126703	0.11707	5.94e-20	0.0132	-0.0009	0.9466	85.3717
4	order	2	Bifidobacteriales	rs7322849	T	0.0200996	0.110676	1.74e-08	0.0225	0.0028	0.9001	30.3202
5	order	3	Gastranaerophilales	rs9864379	T	0.0292752	-0.160521	4.66e-08	0.0182	0.0039	0.8297	30.0653
6	family	1	Streptococcaceae	rs11110281	T	0.0225943	-0.130554	1.4e-08	0.0299	0.0215	0.4729	33.3874
7	family	2	Bifidobacteriaceae	rs182549	C	0.0126703	0.11707	5.94e-20	0.0132	-0.0009	0.9466	85.3717
8	family	3	Bifidobacteriaceae	rs7322849	T	0.0200996	0.110676	1.74e-08	0.0225	0.0028	0.9001	30.3202
9	family	4	Oxalobacteraceae	rs4428215	G	0.0230053	0.12561	4.88e-08	0.0147	0.0089	0.5478	29.8121
10	family	5	Peptostreptococcaceae	rs61841503	G	0.0161331	0.0919658	9.8e-09	0.0192	0.002	0.9165	32.4951
11	family	6	unknownfamily	rs9864379	T	0.0292752	-0.160521	4.66e-08	0.0182	0.0039	0.8297	30.0653
12	genus	1	Intestinibacter	rs10805326	G	0.0139665	0.0775151	3.55e-08	0.0142	-0.0118	0.4055	30.8034
13	genus	2	Streptococcus	rs11110281	T	0.0227398	-0.137519	2.58e-09	0.0299	0.0215	0.4729	36.5722
14	genus	3	RuminococcaceaeUCG013	rs12781711	C	0.0117477	-0.0656129	2.55e-08	0.0148	-0.0265	0.07393	31.1944
15	genus	4	Eubacteriumcoprostanoligenesgroup	rs17159861	C	0.0168388	0.0962228	1.04e-08	0.021	-0.0065	0.7557	32.6537
16	genus	5	Bifidobacterium	rs182549	C	0.0127294	0.119703	1.28e-20	0.0132	-0.0009	0.9466	88.43
17	genus	6	Bifidobacterium	rs7322849	T	0.0201813	0.112428	1.08e-08	0.0225	0.0028	0.9001	31.0353
18	genus	7	Ruminococcustorquesgroup	rs35866622	T	0.0109421	-0.0612024	2.21e-08	0.0136	0.0262	0.05302	31.2848
19	genus	8	Allisonella	rs602075	A	0.0296976	0.168974	3.57e-08	0.0146	0.0083	0.5692	32.3742
20	genus	9	Romboutsia	rs61841503	G	0.0171454	0.092888	4e-08	0.0192	0.002	0.9165	29.351
21	genus	10	Tyzzerella3	rs67476743	T	0.022208	0.132164	3.74e-09	0.0146	-0.0085	0.5625	35.4165
22	genus	11	Erysipelatoclostridium	rs7221249	A	0.0142741	0.0839861	4.31e-09	0.0129	0.0096	0.4566	34.619
23	genus	12	Oxalobacter	rs736744	C	0.0211262	0.117882	2.57e-08	0.013	-0.0176	0.1765	31.1352
24	genus	13	unknowngenus	rs9864379	T	0.0292752	-0.160521	4.66e-08	0.0182	0.0039	0.8297	30.0653
25	spceis	1	Faecalibacterium prausnitzii	rs1346183	C	0.0177	-0.0983	3.21e-08	0.0193	0.0049	0.7999	30.8433
26	spceis	2	Faecalibacterium prausnitzii	rs7486170	A	0.17	0.935	4.38e-08	0.0172	-0.0014	0.9363	30.25
27	spceis	3	Eggerthella lenta	rs1376235	G	3.81	21.1	3.55e-08	0.0226	0.022	0.3297	30.6701

## Sheet: Supplementary table 3
Supplementary table 3 Casual effects of MR Analysis between GM and DR (locus-wide significance, P<1.00E-05)
NO.	Level	Exposure	Method	nsnp	OR	OR_lci95	OR_uci95	P
1	phylum	Proteobacteria	IVW	12	1.03257	0.899125	1.18581	0.649886
2	phylum	Proteobacteria	WM	12	1.08139	0.88998	1.31397	0.431116
3	phylum	Proteobacteria	MR Egger	12	0.902645	0.612875	1.32942	0.615375
4	phylum	Euryarchaeota	IVW	11	1.01869	0.924313	1.12271	0.708882
5	phylum	Euryarchaeota	WM	11	0.98871	0.897086	1.08969	0.818991
6	phylum	Euryarchaeota	MR Egger	11	1.14016	0.728464	1.78454	0.580099
7	phylum	Verrucomicrobia	IVW	12	0.968855	0.836024	1.12279	0.67407
8	phylum	Verrucomicrobia	WM	12	0.946243	0.793243	1.12875	0.539174
9	phylum	Verrucomicrobia	MR Egger	12	0.901064	0.602435	1.34772	0.62302
10	phylum	Bacteroidetes	IVW	10	1.03195	0.88318	1.20578	0.692127
11	phylum	Bacteroidetes	WM	10	0.928261	0.757591	1.13738	0.472664
12	phylum	Bacteroidetes	MR Egger	10	0.89491	0.635106	1.26099	0.543412
13	phylum	Tenericutes	IVW	12	1.02895	0.917589	1.15383	0.625296
14	phylum	Tenericutes	WM	12	1.01879	0.874349	1.1871	0.811346
15	phylum	Tenericutes	MR Egger	12	1.01007	0.684457	1.49058	0.960751
16	phylum	Firmicutes	IVW	14	0.943303	0.82385	1.08008	0.398162
17	phylum	Firmicutes	WM	14	0.898299	0.750569	1.07511	0.242005
18	phylum	Firmicutes	MR Egger	14	0.714415	0.514257	0.992477	0.0680523
19	phylum	Actinobacteria	IVW	14	0.982248	0.861648	1.11973	0.788704
20	phylum	Actinobacteria	WM	14	1.02233	0.847782	1.23281	0.817156
21	phylum	Actinobacteria	MR Egger	14	0.944214	0.548786	1.62457	0.839227
22	phylum	Lentisphaerae	IVW	9	0.984437	0.902924	1.07331	0.722072
23	phylum	Lentisphaerae	WM	9	0.987616	0.882417	1.10536	0.828328
24	phylum	Lentisphaerae	MR Egger	9	1.30347	0.937966	1.81141	0.158446
25	phylum	Cyanobacteria	IVW	8	1.0001	0.880085	1.13649	0.998716
26	phylum	Cyanobacteria	WM	8	0.967883	0.827604	1.13194	0.682807
27	phylum	Cyanobacteria	MR Egger	8	0.689612	0.463772	1.02543	0.116028
1	class	Methanobacteria	IVW	8	0.990105	0.912352	1.07448	0.811631
2	class	Methanobacteria	WM	8	1.00439	0.902427	1.11788	0.936011
3	class	Methanobacteria	MR Egger	8	1.17539	0.852835	1.61993	0.361597
4	class	Deltaproteobacteria	IVW	11	1.08714	0.940675	1.25641	0.257785
5	class	Deltaproteobacteria	WM	11	1.08898	0.903483	1.31257	0.37095
6	class	Deltaproteobacteria	MR Egger	11	1.13077	0.534213	2.39352	0.75536
7	class	Clostridia	IVW	10	0.967729	0.826038	1.13372	0.684645
8	class	Clostridia	WM	10	0.930494	0.745539	1.16133	0.524026
9	class	Clostridia	MR Egger	10	0.794348	0.392781	1.60646	0.539603
10	class	Bacilli	IVW	18	0.987161	0.881894	1.10499	0.82229
11	class	Bacilli	WM	18	1.00049	0.857014	1.16799	0.99502
12	class	Bacilli	MR Egger	18	0.990048	0.726455	1.34928	0.950292
13	class	Betaproteobacteria	IVW	10	0.930778	0.798855	1.08449	0.357617
14	class	Betaproteobacteria	WM	10	0.950032	0.77747	1.1609	0.616221
15	class	Betaproteobacteria	MR Egger	10	0.972889	0.599335	1.57927	0.914196
16	class	Bacteroidia	IVW	13	1.06458	0.925366	1.22474	0.381463
17	class	Bacteroidia	WM	13	0.957683	0.792283	1.15761	0.654883
18	class	Bacteroidia	MR Egger	13	0.883298	0.637116	1.22461	0.472208
19	class	Coriobacteriia	IVW	13	1.06192	0.924061	1.22034	0.397104
20	class	Coriobacteriia	WM	13	1.05572	0.876994	1.27087	0.566657
21	class	Coriobacteriia	MR Egger	13	1.28467	0.712557	2.31612	0.422551
22	class	Actinobacteria	IVW	14	0.94965	0.846786	1.06501	0.377118
23	class	Actinobacteria	WM	14	0.989129	0.839963	1.16479	0.895732
24	class	Actinobacteria	MR Egger	14	1.28761	0.931349	1.78016	0.152029
25	class	Melainabacteria	IVW	10	0.949399	0.864919	1.04213	0.274797
26	class	Melainabacteria	WM	10	0.96677	0.854691	1.09355	0.590895
27	class	Melainabacteria	MR Egger	10	0.848165	0.639384	1.12512	0.286373
28	class	Negativicutes	IVW	12	0.995235	0.861131	1.15022	0.948422
29	class	Negativicutes	WM	12	1.07787	0.888593	1.30748	0.446569
30	class	Negativicutes	MR Egger	12	0.849512	0.516165	1.39814	0.535569
31	class	Mollicutes	IVW	12	1.02895	0.917589	1.15383	0.625296
32	class	Mollicutes	WM	12	1.01879	0.869723	1.19342	0.817559
33	class	Mollicutes	MR Egger	12	1.01007	0.684457	1.49058	0.960751
34	class	Gammaproteobacteria	IVW	7	0.841656	0.700036	1.01193	0.0666728
35	class	Gammaproteobacteria	WM	7	0.809706	0.632719	1.0362	0.0934634
36	class	Gammaproteobacteria	MR Egger	7	0.652613	0.360277	1.18216	0.21818
37	class	Verrucomicrobiae	IVW	11	1.06545	0.909382	1.24829	0.432752
38	class	Verrucomicrobiae	WM	11	0.964804	0.805779	1.15521	0.696606
39	class	Verrucomicrobiae	MR Egger	11	1.13819	0.650995	1.99	0.660509
40	class	Alphaproteobacteria	IVW	7	1.01928	0.861129	1.20648	0.824321
41	class	Alphaproteobacteria	WM	7	0.984927	0.814759	1.19064	0.875293
42	class	Alphaproteobacteria	MR Egger	7	0.654719	0.372571	1.15054	0.200873
43	class	Lentisphaeria	IVW	8	0.985067	0.898217	1.08031	0.749343
44	class	Lentisphaeria	WM	8	1.00126	0.887051	1.13018	0.98373
45	class	Lentisphaeria	MR Egger	8	1.31068	0.943973	1.81984	0.157293
46	class	Erysipelotrichia	IVW	13	0.858008	0.723141	1.01803	0.0792211
47	class	Erysipelotrichia	WM	13	0.912617	0.741738	1.12286	0.387336
48	class	Erysipelotrichia	MR Egger	13	1.1031	0.516235	2.35714	0.804713
1	order	Rhodospirillales	IVW	14	1.05812	0.964912	1.16033	0.229834
2	order	Rhodospirillales	WM	14	1.03194	0.90497	1.17672	0.638833
3	order	Rhodospirillales	MR Egger	14	1.13101	0.768198	1.66518	0.544433
4	order	Bacteroidales	IVW	13	1.06458	0.925366	1.22474	0.381463
5	order	Bacteroidales	WM	13	0.957683	0.790379	1.1604	0.658932
6	order	Bacteroidales	MR Egger	13	0.883298	0.637116	1.22461	0.472208
7	order	Selenomonadales	IVW	12	0.995235	0.861131	1.15022	0.948422
8	order	Selenomonadales	WM	12	1.07787	0.887174	1.30957	0.45031
9	order	Selenomonadales	MR Egger	12	0.849512	0.516165	1.39814	0.535569
10	order	NB1n	IVW	12	1.03202	0.955254	1.11496	0.424156
11	order	NB1n	WM	12	1.06379	0.956486	1.18314	0.254323
12	order	NB1n	MR Egger	12	0.942735	0.688698	1.29048	0.720459
13	order	Methanobacteriales	IVW	8	0.990105	0.912352	1.07448	0.811631
14	order	Methanobacteriales	WM	8	1.00439	0.904388	1.11546	0.93469
15	order	Methanobacteriales	MR Egger	8	1.17539	0.852835	1.61993	0.361597
16	order	Victivallales	IVW	8	0.985067	0.898217	1.08031	0.749343
17	order	Victivallales	WM	8	1.00126	0.887098	1.13012	0.983722
18	order	Victivallales	MR Egger	8	1.31068	0.943973	1.81984	0.157293
19	order	Burkholderiales	IVW	10	0.895606	0.770207	1.04142	0.151967
20	order	Burkholderiales	WM	10	0.931194	0.770868	1.12487	0.459625
21	order	Burkholderiales	MR Egger	10	1.00387	0.62345	1.61641	0.987719
22	order	Bacillales	IVW	8	0.98739	0.898038	1.08563	0.79314
23	order	Bacillales	WM	8	0.984895	0.886899	1.09372	0.775919
24	order	Bacillales	MR Egger	8	0.822101	0.559461	1.20804	0.35701
25	order	Bifidobacteriales	IVW	11	1.01691	0.900057	1.14894	0.787729
26	order	Bifidobacteriales	WM	11	0.987021	0.837476	1.16327	0.876154
27	order	Bifidobacteriales	MR Egger	11	1.0341	0.694676	1.53938	0.872429
28	order	Actinomycetales	IVW	4	1.07564	0.923611	1.2527	0.348291
29	order	Actinomycetales	WM	4	1.08178	0.901207	1.29853	0.398883
30	order	Actinomycetales	MR Egger	4	1.20509	0.86407	1.6807	0.386327
31	order	Verrucomicrobiales	IVW	11	1.06545	0.909382	1.24829	0.432752
32	order	Verrucomicrobiales	WM	11	0.964804	0.802823	1.15947	0.702379
33	order	Verrucomicrobiales	MR Egger	11	1.13819	0.650995	1.99	0.660509
34	order	Erysipelotrichales	IVW	13	0.858008	0.723141	1.01803	0.0792211
35	order	Erysipelotrichales	WM	13	0.912617	0.749836	1.11074	0.361646
36	order	Erysipelotrichales	MR Egger	13	1.1031	0.516235	2.35714	0.804713
37	order	Coriobacteriales	IVW	13	1.06192	0.924061	1.22034	0.397104
38	order	Coriobacteriales	WM	13	1.05572	0.868955	1.28262	0.585149
39	order	Coriobacteriales	MR Egger	13	1.28467	0.712557	2.31612	0.422551
40	order	Clostridiales	IVW	11	0.934859	0.804995	1.08567	0.377364
41	order	Clostridiales	WM	11	0.927013	0.763578	1.12543	0.443744
42	order	Clostridiales	MR Egger	11	0.802065	0.430128	1.49562	0.505321
43	order	Pasteurellales	IVW	13	1.03791	0.950342	1.13355	0.408003
44	order	Pasteurellales	WM	13	1.08563	0.956809	1.2318	0.202339
45	order	Pasteurellales	MR Egger	13	1.03528	0.85697	1.25069	0.726009
46	order	Lactobacillales	IVW	15	0.993844	0.877096	1.12613	0.922838
47	order	Lactobacillales	WM	15	1.00644	0.848763	1.1934	0.941178
48	order	Lactobacillales	MR Egger	15	0.9358	0.677834	1.29194	0.693309
49	order	MollicutesRF9	IVW	12	1.03402	0.926583	1.15392	0.550032
50	order	MollicutesRF9	WM	12	1.0094	0.873578	1.16633	0.899047
51	order	MollicutesRF9	MR Egger	12	1.02702	0.73555	1.43399	0.878719
52	order	Desulfovibrionales	IVW	10	1.06182	0.913126	1.23472	0.435822
53	order	Desulfovibrionales	WM	10	1.06419	0.879321	1.28794	0.522782
54	order	Desulfovibrionales	MR Egger	10	1.31345	0.62436	2.76307	0.492841
55	order	Gastranaerophilales	IVW	9	0.983616	0.892052	1.08458	0.740369
56	order	Gastranaerophilales	WM	9	0.97448	0.855321	1.11024	0.697666
57	order	Gastranaerophilales	MR Egger	9	0.772756	0.577042	1.03485	0.127233
58	order	Enterobacteriales	IVW	7	1.04972	0.815161	1.35177	0.706862
59	order	Enterobacteriales	WM	7	1.07176	0.841643	1.3648	0.574117
60	order	Enterobacteriales	MR Egger	7	1.2161	0.233499	6.33364	0.825458
1	family	Veillonellaceae	IVW	19	1.02262	0.928321	1.12649	0.650486
2	family	Veillonellaceae	WM	19	1.00098	0.874279	1.14605	0.988665
3	family	Veillonellaceae	MR Egger	19	1.14101	0.938416	1.38735	0.203459
4	family	Victivallaceae	IVW	12	0.981005	0.883171	1.08968	0.720506
5	family	Victivallaceae	WM	12	1.01239	0.920155	1.11388	0.800501
6	family	Victivallaceae	MR Egger	12	1.06175	0.630316	1.78849	0.826347
7	family	Clostridiaceae1	IVW	10	0.990673	0.85008	1.15452	0.904479
8	family	Clostridiaceae1	WM	10	1.00846	0.826444	1.23057	0.933874
9	family	Clostridiaceae1	MR Egger	10	1.08733	0.680674	1.73694	0.73512
10	family	Christensenellaceae	IVW	11	0.86584	0.772235	0.970791	0.013593
11	family	Christensenellaceae	WM	11	0.903159	0.771518	1.05726	0.205067
12	family	Christensenellaceae	MR Egger	11	0.878496	0.698261	1.10525	0.297508
13	family	Rhodospirillaceae	IVW	15	1.0676	0.964892	1.18124	0.204978
14	family	Rhodospirillaceae	WM	15	1.04258	0.911658	1.19231	0.542463
15	family	Rhodospirillaceae	MR Egger	15	1.09641	0.701891	1.71267	0.692447
16	family	Coriobacteriaceae	IVW	13	1.06192	0.924061	1.22034	0.397104
17	family	Coriobacteriaceae	WM	13	1.05572	0.873853	1.27543	0.574042
18	family	Coriobacteriaceae	MR Egger	13	1.28467	0.712557	2.31612	0.422551
19	family	Rikenellaceae	IVW	16	0.877636	0.749208	1.02808	0.105887
20	family	Rikenellaceae	WM	16	0.946273	0.793899	1.12789	0.537574
21	family	Rikenellaceae	MR Egger	16	0.829832	0.502512	1.37036	0.478099
22	family	Pasteurellaceae	IVW	13	1.03791	0.950342	1.13355	0.408003
23	family	Pasteurellaceae	WM	13	1.08563	0.960678	1.22684	0.187843
24	family	Pasteurellaceae	MR Egger	13	1.03528	0.85697	1.25069	0.726009
25	family	Defluviitaleaceae	IVW	11	0.945553	0.849367	1.05263	0.306376
26	family	Defluviitaleaceae	WM	11	0.944404	0.816935	1.09176	0.439391
27	family	Defluviitaleaceae	MR Egger	11	1.15733	0.80177	1.67057	0.455278
28	family	Alcaligenaceae	IVW	11	0.912357	0.757058	1.09951	0.3353
29	family	Alcaligenaceae	WM	11	0.924137	0.748788	1.14055	0.46238
30	family	Alcaligenaceae	MR Egger	11	0.654969	0.273285	1.56973	0.367453
31	family	unknownfamily	IVW	12	1.03402	0.926583	1.15392	0.550032
32	family	unknownfamily	WM	12	1.0094	0.869103	1.17234	0.902494
33	family	unknownfamily	MR Egger	12	1.02702	0.73555	1.43399	0.878719
34	family	Prevotellaceae	IVW	15	1.06157	0.923907	1.21975	0.399123
35	family	Prevotellaceae	WM	15	0.965798	0.811798	1.14901	0.694561
36	family	Prevotellaceae	MR Egger	15	0.73821	0.461274	1.18141	0.228032
37	family	Peptostreptococcaceae	IVW	13	1.07354	0.958109	1.20287	0.221462
38	family	Peptostreptococcaceae	WM	13	1.03023	0.881869	1.20355	0.707375
39	family	Peptostreptococcaceae	MR Egger	13	0.975543	0.753053	1.26377	0.854692
40	family	Streptococcaceae	IVW	11	0.942411	0.812759	1.09275	0.432181
41	family	Streptococcaceae	WM	11	0.908115	0.734538	1.12271	0.373169
42	family	Streptococcaceae	MR Egger	11	0.604844	0.328583	1.11338	0.140762
43	family	Desulfovibrionaceae	IVW	8	1.10526	0.936839	1.30397	0.23542
44	family	Desulfovibrionaceae	WM	8	1.09749	0.894904	1.34593	0.371599
45	family	Desulfovibrionaceae	MR Egger	8	1.16148	0.526602	2.56178	0.723438
46	family	Acidaminococcaceae	IVW	7	0.927121	0.805905	1.06657	0.289827
47	family	Acidaminococcaceae	WM	7	0.940471	0.779258	1.13504	0.522351
48	family	Acidaminococcaceae	MR Egger	7	0.687534	0.450238	1.0499	0.143346
49	family	Porphyromonadaceae	IVW	9	0.964133	0.804742	1.15509	0.691982
50	family	Porphyromonadaceae	WM	9	0.98553	0.786365	1.23514	0.899299
51	family	Porphyromonadaceae	MR Egger	9	1.35821	0.609065	3.02878	0.478697
52	family	Bifidobacteriaceae	IVW	11	1.01691	0.900057	1.14894	0.787729
53	family	Bifidobacteriaceae	WM	11	0.987021	0.836227	1.16501	0.877261
54	family	Bifidobacteriaceae	MR Egger	11	1.0341	0.694676	1.53938	0.872429
55	family	FamilyXIII	IVW	7	1.00726	0.833111	1.21782	0.940438
56	family	FamilyXIII	WM	7	0.993793	0.774109	1.27582	0.961038
57	family	FamilyXIII	MR Egger	7	1.04622	0.513782	2.13045	0.905736
58	family	Oxalobacteraceae	IVW	14	0.980485	0.914103	1.05169	0.58164
59	family	Oxalobacteraceae	WM	14	0.980696	0.888875	1.082	0.69754
60	family	Oxalobacteraceae	MR Egger	14	0.828999	0.632324	1.08685	0.199676
61	family	Ruminococcaceae	IVW	9	1.0084	0.869422	1.1696	0.911955
62	family	Ruminococcaceae	WM	9	0.93758	0.768187	1.14433	0.526108
63	family	Ruminococcaceae	MR Egger	9	0.964154	0.675733	1.37568	0.846195
64	family	Erysipelotrichaceae	IVW	13	0.858008	0.723141	1.01803	0.0792211
65	family	Erysipelotrichaceae	WM	13	0.912617	0.743472	1.12024	0.381951
66	family	Erysipelotrichaceae	MR Egger	13	1.1031	0.516235	2.35714	0.804713
67	family	Actinomycetaceae	IVW	4	1.0756	0.923669	1.25252	0.348237
68	family	Actinomycetaceae	WM	4	1.0817	0.910521	1.28507	0.371579
69	family	Actinomycetaceae	MR Egger	4	1.20435	0.864195	1.67838	0.386719
70	family	Lachnospiraceae	IVW	16	1.04521	0.915897	1.19279	0.511662
71	family	Lachnospiraceae	WM	16	0.971792	0.809927	1.16601	0.758223
72	family	Lachnospiraceae	MR Egger	16	0.851343	0.537727	1.34787	0.503582
73	family	Peptococcaceae	IVW	9	0.871339	0.768687	0.9877	0.0312773
74	family	Peptococcaceae	WM	9	0.952295	0.809447	1.12035	0.555537
75	family	Peptococcaceae	MR Egger	9	1.07003	0.765413	1.49587	0.703913
76	family	Methanobacteriaceae	IVW	8	0.990105	0.912352	1.07448	0.811631
77	family	Methanobacteriaceae	WM	8	1.00439	0.904896	1.11483	0.934339
78	family	Methanobacteriaceae	MR Egger	8	1.17539	0.852835	1.61993	0.361597
79	family	Lactobacillaceae	IVW	8	0.990861	0.896138	1.0956	0.85787
80	family	Lactobacillaceae	WM	8	1.01336	0.885734	1.15937	0.846777
81	family	Lactobacillaceae	MR Egger	8	0.909299	0.707269	1.16904	0.486282
82	family	unknownfamily	IVW	9	0.983616	0.892052	1.08458	0.740369
83	family	unknownfamily	WM	9	0.97448	0.854947	1.11073	0.698625
84	family	unknownfamily	MR Egger	9	0.772756	0.577042	1.03485	0.127233
85	family	Bacteroidaceae	IVW	7	1.04886	0.871148	1.26282	0.61452
86	family	Bacteroidaceae	WM	7	0.974418	0.762793	1.24475	0.835661
87	family	Bacteroidaceae	MR Egger	7	0.777134	0.293632	2.05678	0.633217
88	family	FamilyXI	IVW	8	1.0035	0.923855	1.09001	0.934037
89	family	FamilyXI	WM	8	0.950831	0.860748	1.05034	0.320796
90	family	FamilyXI	MR Egger	8	1.19462	0.68912	2.07092	0.549768
91	family	unknownfamily	IVW	12	1.03202	0.955254	1.11496	0.424156
92	family	unknownfamily	WM	12	1.06379	0.959095	1.17992	0.242046
93	family	unknownfamily	MR Egger	12	0.942735	0.688698	1.29048	0.720459
94	family	BacteroidalesS24_7group	IVW	8	1.04273	0.883038	1.2313	0.621756
95	family	BacteroidalesS24_7group	WM	8	1.0528	0.888161	1.24795	0.553177
96	family	BacteroidalesS24_7group	MR Egger	8	0.773053	0.394321	1.51555	0.481925
97	family	Enterobacteriaceae	IVW	7	1.04972	0.815161	1.35177	0.706862
98	family	Enterobacteriaceae	WM	7	1.07176	0.83991	1.36762	0.577358
99	family	Enterobacteriaceae	MR Egger	7	1.2161	0.233499	6.33364	0.825458
100	family	Verrucomicrobiaceae	IVW	11	1.06559	0.909491	1.24849	0.431801
101	family	Verrucomicrobiaceae	WM	11	0.964945	0.798671	1.16584	0.711521
102	family	Verrucomicrobiaceae	MR Egger	11	1.13974	0.651993	1.99237	0.657107
103	family	ClostridialesvadinBB60group	IVW	15	1.08568	0.976081	1.20758	0.130004
104	family	ClostridialesvadinBB60group	WM	15	1.11655	0.964027	1.2932	0.141258
105	family	ClostridialesvadinBB60group	MR Egger	15	0.814982	0.625479	1.0619	0.153652
1	genus	RuminococcaceaeUCG010	IVW	6	0.916442	0.721143	1.16463	0.475476
2	genus	RuminococcaceaeUCG010	WM	6	0.959203	0.74539	1.23435	0.746152
3	genus	RuminococcaceaeUCG010	MR Egger	6	0.48681	0.312618	0.758063	0.0333496
4	genus	Erysipelatoclostridium	IVW	15	1.00422	0.906662	1.11227	0.935676
5	genus	Erysipelatoclostridium	WM	15	1.00658	0.880563	1.15063	0.923433
6	genus	Erysipelatoclostridium	MR Egger	15	0.782885	0.52944	1.15766	0.241778
7	genus	Eisenbergiella	IVW	11	0.935493	0.841862	1.03954	0.215226
8	genus	Eisenbergiella	WM	11	0.933391	0.825034	1.05598	0.273576
9	genus	Eisenbergiella	MR Egger	11	0.660179	0.299741	1.45404	0.329558
10	genus	Romboutsia	IVW	13	1.0468	0.926199	1.18311	0.463917
11	genus	Romboutsia	WM	13	1.02418	0.870906	1.20444	0.772665
12	genus	Romboutsia	MR Egger	13	1.14491	0.802424	1.63358	0.471181
13	genus	Parabacteroides	IVW	5	1.10274	0.894626	1.35928	0.359396
14	genus	Parabacteroides	WM	5	1.13634	0.868689	1.48645	0.350971
15	genus	Parabacteroides	MR Egger	5	0.835251	0.227276	3.0696	0.803903
16	genus	unknowngenus	IVW	13	1.00904	0.922264	1.10398	0.844501
17	genus	unknowngenus	WM	13	1.03197	0.914192	1.16492	0.610782
18	genus	unknowngenus	MR Egger	13	0.968039	0.692012	1.35417	0.853023
19	genus	unknowngenus	IVW	8	1.04273	0.883038	1.2313	0.621756
20	genus	unknowngenus	WM	8	1.0528	0.89236	1.24208	0.541912
21	genus	unknowngenus	MR Egger	8	0.773053	0.394321	1.51555	0.481925
22	genus	Oxalobacter	IVW	11	0.989492	0.918684	1.06576	0.780347
23	genus	Oxalobacter	WM	11	0.987003	0.891684	1.09251	0.800677
24	genus	Oxalobacter	MR Egger	11	0.900055	0.635127	1.27549	0.568424
25	genus	Bilophila	IVW	13	0.989041	0.872459	1.1212	0.86327
26	genus	Bilophila	WM	13	1.00463	0.845905	1.19314	0.957993
27	genus	Bilophila	MR Egger	13	1.17016	0.631427	2.16856	0.627429
28	genus	Ruminiclostridium6	IVW	14	1.01651	0.901904	1.14568	0.788479
29	genus	Ruminiclostridium6	WM	14	1.01245	0.858683	1.19375	0.882979
30	genus	Ruminiclostridium6	MR Egger	14	0.814005	0.609688	1.08679	0.188133
31	genus	Alloprevotella	IVW	5	0.957628	0.8381	1.0942	0.524448
32	genus	Alloprevotella	WM	5	0.881353	0.768904	1.01025	0.0697367
33	genus	Alloprevotella	MR Egger	5	0.457896	0.162173	1.29287	0.23668
34	genus	unknowngenus	IVW	9	0.983616	0.892052	1.08458	0.740369
35	genus	unknowngenus	WM	9	0.97448	0.857649	1.10723	0.691557
36	genus	unknowngenus	MR Egger	9	0.772756	0.577042	1.03485	0.127233
37	genus	Ruminiclostridium5	IVW	11	1.0857	0.934691	1.26111	0.28188
38	genus	Ruminiclostridium5	WM	11	1.03792	0.841446	1.28028	0.728099
39	genus	Ruminiclostridium5	MR Egger	11	1.35373	0.724087	2.53087	0.367549
40	genus	LachnospiraceaeNK4A136group	IVW	15	0.916844	0.792801	1.06029	0.241759
41	genus	LachnospiraceaeNK4A136group	WM	15	0.943978	0.797098	1.11792	0.504046
42	genus	LachnospiraceaeNK4A136group	MR Egger	15	1.08792	0.82135	1.44101	0.566856
43	genus	unknowngenus	IVW	15	0.896461	0.785196	1.02349	0.10597
44	genus	unknowngenus	WM	15	0.883458	0.752273	1.03752	0.130816
45	genus	unknowngenus	MR Egger	15	0.734563	0.370891	1.45483	0.392353
46	genus	Lachnospira	IVW	6	0.850928	0.636294	1.13796	0.276362
47	genus	Lachnospira	WM	6	0.883539	0.657169	1.18788	0.412268
48	genus	Lachnospira	MR Egger	6	0.328249	0.0617732	1.74424	0.261225
49	genus	Ruminococcus1	IVW	10	0.980173	0.827858	1.16051	0.816221
50	genus	Ruminococcus1	WM	10	0.961819	0.79206	1.16796	0.694382
51	genus	Ruminococcus1	MR Egger	10	1.0535	0.655232	1.69384	0.835071
52	genus	Actinomyces	IVW	7	1.10066	0.978685	1.23785	0.109491
53	genus	Actinomyces	WM	7	1.0913	0.938201	1.26939	0.257264
54	genus	Actinomyces	MR Egger	7	1.07763	0.808831	1.43575	0.631303
55	genus	unknowngenus	IVW	15	1.08568	0.976081	1.20758	0.130004
56	genus	unknowngenus	WM	15	1.11655	0.968155	1.28769	0.129724
57	genus	unknowngenus	MR Egger	15	0.814982	0.625479	1.0619	0.153652
58	genus	Ruminococcusgauvreauiigroup	IVW	11	0.926435	0.781759	1.09788	0.377757
59	genus	Ruminococcusgauvreauiigroup	WM	11	0.867831	0.712377	1.05721	0.159249
60	genus	Ruminococcusgauvreauiigroup	MR Egger	11	0.655999	0.326888	1.31646	0.265864
61	genus	Holdemanella	IVW	11	1.07539	0.982485	1.17709	0.114863
62	genus	Holdemanella	WM	11	1.06279	0.939247	1.20259	0.334095
63	genus	Holdemanella	MR Egger	11	1.18041	0.91066	1.53006	0.241781
64	genus	Slackia	IVW	6	1.06782	0.940413	1.21249	0.311399
65	genus	Slackia	WM	6	1.06297	0.910395	1.24112	0.439821
66	genus	Slackia	MR Egger	6	0.616438	0.269808	1.40839	0.315085
67	genus	unknowngenus	IVW	12	1.03402	0.926583	1.15392	0.550032
68	genus	unknowngenus	WM	12	1.0094	0.867834	1.17405	0.903432
69	genus	unknowngenus	MR Egger	12	1.02702	0.73555	1.43399	0.878719
70	genus	RikenellaceaeRC9gutgroup	IVW	11	0.972109	0.908371	1.04032	0.413594
71	genus	RikenellaceaeRC9gutgroup	WM	11	0.95495	0.872521	1.04517	0.316907
72	genus	RikenellaceaeRC9gutgroup	MR Egger	11	0.989644	0.648614	1.50998	0.962538
73	genus	Intestinibacter	IVW	15	1.10372	0.992827	1.227	0.0677371
74	genus	Intestinibacter	WM	15	1.10444	0.953131	1.27978	0.186348
75	genus	Intestinibacter	MR Egger	15	0.887659	0.628815	1.25305	0.509967
76	genus	RuminococcaceaeNK4A214group	IVW	13	0.993436	0.875061	1.12782	0.918965
77	genus	RuminococcaceaeNK4A214group	WM	13	0.982757	0.837158	1.15368	0.831632
78	genus	RuminococcaceaeNK4A214group	MR Egger	13	1.0113	0.66565	1.53642	0.958964
79	genus	Veillonella	IVW	6	1.08208	0.921764	1.27029	0.334921
80	genus	Veillonella	WM	6	1.09415	0.9029	1.32591	0.358642
81	genus	Veillonella	MR Egger	6	0.999392	0.241651	4.13318	0.99937
82	genus	Ruminococcus2	IVW	15	0.954376	0.857933	1.06166	0.390251
83	genus	Ruminococcus2	WM	15	0.974723	0.840877	1.12987	0.734067
84	genus	Ruminococcus2	MR Egger	15	1.01888	0.787376	1.31845	0.889082
85	genus	Roseburia	IVW	14	1.07068	0.910646	1.25884	0.408341
86	genus	Roseburia	WM	14	1.06076	0.87364	1.28796	0.551358
87	genus	Roseburia	MR Egger	14	0.82957	0.506064	1.35988	0.47296
88	genus	Oscillospira	IVW	8	0.960605	0.818956	1.12675	0.62145
89	genus	Oscillospira	WM	8	1.01485	0.847372	1.21542	0.872751
90	genus	Oscillospira	MR Egger	8	1.21872	0.605616	2.45251	0.599352
91	genus	Eubacteriumnodatumgroup	IVW	11	0.985577	0.92107	1.0546	0.673992
92	genus	Eubacteriumnodatumgroup	WM	11	0.966963	0.88514	1.05635	0.456421
93	genus	Eubacteriumnodatumgroup	MR Egger	11	1.1866	0.877638	1.60432	0.295034
94	genus	Alistipes	IVW	12	1.09259	0.933741	1.27846	0.269281
95	genus	Alistipes	WM	12	1.08043	0.879885	1.32668	0.460241
96	genus	Alistipes	MR Egger	12	1.14764	0.543502	2.42333	0.725521
97	genus	unknowngenus	IVW	13	1.0159	0.908294	1.13625	0.782431
98	genus	unknowngenus	WM	13	0.995988	0.860322	1.15305	0.957086
99	genus	unknowngenus	MR Egger	13	1.01425	0.735972	1.39776	0.932627
100	genus	Dorea	IVW	10	0.980039	0.833985	1.15167	0.806545
101	genus	Dorea	WM	10	0.905891	0.722652	1.13559	0.391332
102	genus	Dorea	MR Egger	10	0.788582	0.503486	1.23511	0.329812
103	genus	Lachnoclostridium	IVW	13	1.05494	0.907004	1.227	0.487824
104	genus	Lachnoclostridium	WM	13	1.06534	0.882775	1.28566	0.509288
105	genus	Lachnoclostridium	MR Egger	13	1.32049	0.7865	2.21705	0.315549
106	genus	Barnesiella	IVW	12	1.01244	0.882063	1.1621	0.86042
107	genus	Barnesiella	WM	12	1.00541	0.832194	1.21469	0.955371
108	genus	Barnesiella	MR Egger	12	1.02065	0.565096	1.84346	0.947306
109	genus	ErysipelotrichaceaeUCG003	IVW	16	0.994528	0.891782	1.10911	0.92143
110	genus	ErysipelotrichaceaeUCG003	WM	16	1.02643	0.88916	1.18488	0.721758
111	genus	ErysipelotrichaceaeUCG003	MR Egger	16	0.883821	0.655859	1.19102	0.430689
112	genus	Anaerotruncus	IVW	13	0.940213	0.821687	1.07584	0.369861
113	genus	Anaerotruncus	WM	13	0.971598	0.812847	1.16135	0.751582
114	genus	Anaerotruncus	MR Egger	13	1.05095	0.708609	1.55867	0.809373
115	genus	unknowngenus	IVW	10	1.03848	0.922089	1.16957	0.533559
116	genus	unknowngenus	WM	10	1.01619	0.858487	1.20287	0.851892
117	genus	unknowngenus	MR Egger	10	0.786884	0.53185	1.16421	0.264751
118	genus	ChristensenellaceaeR_7group	IVW	8	0.885868	0.7322	1.07179	0.212481
119	genus	ChristensenellaceaeR_7group	WM	8	0.922455	0.720302	1.18134	0.522466
120	genus	ChristensenellaceaeR_7group	MR Egger	8	0.774039	0.379203	1.57999	0.50808
121	genus	Eggerthella	IVW	10	1.0522	0.951357	1.16372	0.322239
122	genus	Eggerthella	WM	10	1.01945	0.90028	1.15439	0.761374
123	genus	Eggerthella	MR Egger	10	1.03874	0.633929	1.70204	0.883833
124	genus	Clostridiumsensustricto1	IVW	7	1.00681	0.85752	1.18209	0.93395
125	genus	Clostridiumsensustricto1	WM	7	0.972788	0.80336	1.17795	0.777499
126	genus	Clostridiumsensustricto1	MR Egger	7	1.06966	0.683638	1.67364	0.779979
127	genus	Eubacteriumbrachygroup	IVW	10	1.01573	0.939719	1.09788	0.694158
128	genus	Eubacteriumbrachygroup	WM	10	1.01193	0.917193	1.11646	0.813012
129	genus	Eubacteriumbrachygroup	MR Egger	10	0.947711	0.693758	1.29462	0.744452
130	genus	LachnospiraceaeUCG004	IVW	12	1.09868	0.959209	1.25842	0.17424
131	genus	LachnospiraceaeUCG004	WM	12	1.11915	0.937586	1.33588	0.212607
132	genus	LachnospiraceaeUCG004	MR Egger	12	1.12018	0.635881	1.97334	0.702678
133	genus	Bifidobacterium	IVW	12	1.00656	0.90032	1.12534	0.908498
134	genus	Bifidobacterium	WM	12	1.00158	0.867068	1.15697	0.982852
135	genus	Bifidobacterium	MR Egger	12	1.00571	0.762244	1.32695	0.968658
136	genus	Victivallis	IVW	10	0.994608	0.921714	1.07327	0.889261
137	genus	Victivallis	WM	10	0.997975	0.902692	1.10332	0.968421
138	genus	Victivallis	MR Egger	10	0.890019	0.48281	1.64067	0.718567
139	genus	LachnospiraceaeNC2004group	IVW	9	1.00571	0.890668	1.1356	0.926853
140	genus	LachnospiraceaeNC2004group	WM	9	1.00884	0.874949	1.16323	0.903543
141	genus	LachnospiraceaeNC2004group	MR Egger	9	1.01357	0.597972	1.71803	0.961456
142	genus	RuminococcaceaeUCG013	IVW	11	1.02007	0.877859	1.18532	0.79532
143	genus	RuminococcaceaeUCG013	WM	11	1.04385	0.855285	1.274	0.672868
144	genus	RuminococcaceaeUCG013	MR Egger	11	0.701981	0.470531	1.04728	0.117009
145	genus	Haemophilus	IVW	9	1.00984	0.909686	1.12102	0.854196
146	genus	Haemophilus	WM	9	1.06006	0.919093	1.22266	0.423035
147	genus	Haemophilus	MR Egger	9	0.916958	0.725875	1.15834	0.490739
148	genus	Butyrivibrio	IVW	15	0.986845	0.932569	1.04428	0.646382
149	genus	Butyrivibrio	WM	15	1.02179	0.942138	1.10817	0.60268
150	genus	Butyrivibrio	MR Egger	15	1.06228	0.831377	1.35732	0.636998
151	genus	LachnospiraceaeND3007group	IVW	3	1.07415	0.808146	1.42772	0.622204
152	genus	LachnospiraceaeND3007group	WM	3	1.07586	0.756319	1.53039	0.68426
153	genus	LachnospiraceaeND3007group	MR Egger	3	2.19072	0.0179605	267.212	0.802853
154	genus	RuminococcaceaeUCG003	IVW	12	1.07492	0.933616	1.23761	0.315029
155	genus	RuminococcaceaeUCG003	WM	12	1.08069	0.910255	1.28304	0.375513
156	genus	RuminococcaceaeUCG003	MR Egger	12	0.733274	0.484602	1.10955	0.172822
157	genus	FamilyXIIIUCG001	IVW	8	0.893749	0.772303	1.03429	0.131679
158	genus	FamilyXIIIUCG001	WM	8	0.936204	0.766285	1.1438	0.518843
159	genus	FamilyXIIIUCG001	MR Egger	8	1.20272	0.767288	1.88526	0.451582
160	genus	Eubacteriumventriosumgroup	IVW	15	1.01525	0.900076	1.14517	0.80538
161	genus	Eubacteriumventriosumgroup	WM	15	1.00384	0.846765	1.19005	0.964804
162	genus	Eubacteriumventriosumgroup	MR Egger	15	1.88737	1.10157	3.23369	0.037797
163	genus	Eubacteriumrectalegroup	IVW	8	1.21634	1.01453	1.45831	0.0343614
164	genus	Eubacteriumrectalegroup	WM	8	1.21652	0.965704	1.53247	0.0961613
165	genus	Eubacteriumrectalegroup	MR Egger	8	2.19577	1.17312	4.10991	0.049172
166	genus	Eubacteriumoxidoreducensgroup	IVW	5	1.01549	0.896866	1.14981	0.808348
167	genus	Eubacteriumoxidoreducensgroup	WM	5	0.98563	0.840916	1.15525	0.858206
168	genus	Eubacteriumoxidoreducensgroup	MR Egger	5	1.06716	0.671872	1.69502	0.800919
169	genus	Prevotella9	IVW	15	0.89776	0.792848	1.01656	0.0889374
170	genus	Prevotella9	WM	15	0.86494	0.754152	0.992003	0.0380037
171	genus	Prevotella9	MR Egger	15	1.0364	0.718037	1.49593	0.851499
172	genus	RuminococcaceaeUCG004	IVW	11	1.04719	0.93694	1.17041	0.416584
173	genus	RuminococcaceaeUCG004	WM	11	0.987379	0.847482	1.15037	0.870562
174	genus	RuminococcaceaeUCG004	MR Egger	11	1.07594	0.57969	1.997	0.821759
175	genus	Marvinbryantia	IVW	10	1.09075	0.918913	1.29473	0.320627
176	genus	Marvinbryantia	WM	10	1.14571	0.941597	1.39406	0.174198
177	genus	Marvinbryantia	MR Egger	10	1.314	0.652509	2.64609	0.466458
178	genus	Eubacteriumeligensgroup	IVW	6	0.896777	0.73733	1.0907	0.27538
179	genus	Eubacteriumeligensgroup	WM	6	0.793519	0.623028	1.01067	0.0609262
180	genus	Eubacteriumeligensgroup	MR Egger	6	0.815412	0.362337	1.83502	0.647787
181	genus	unknowngenus	IVW	11	0.973727	0.899543	1.05403	0.510202
182	genus	unknowngenus	WM	11	0.990402	0.896863	1.0937	0.848892
183	genus	unknowngenus	MR Egger	11	1.08744	0.723946	1.63343	0.695782
184	genus	unknowngenus	IVW	12	1.03202	0.955254	1.11496	0.424156
185	genus	unknowngenus	WM	12	1.06379	0.958227	1.18099	0.246152
186	genus	unknowngenus	MR Egger	12	0.942735	0.688698	1.29048	0.720459
187	genus	CandidatusSoleaferrea	IVW	9	0.99866	0.858278	1.162	0.986157
188	genus	CandidatusSoleaferrea	WM	9	0.96019	0.828487	1.11283	0.589396
189	genus	CandidatusSoleaferrea	MR Egger	9	0.321012	0.07765	1.32709	0.160592
190	genus	Sellimonas	IVW	9	1.03006	0.961434	1.10359	0.399782
191	genus	Sellimonas	WM	9	1.0478	0.957509	1.14662	0.309801
192	genus	Sellimonas	MR Egger	9	0.847841	0.56782	1.26595	0.446207
193	genus	Eubacteriumxylanophilumgroup	IVW	9	0.990758	0.867585	1.13142	0.890965
194	genus	Eubacteriumxylanophilumgroup	WM	9	0.937598	0.79267	1.10902	0.451978
195	genus	Eubacteriumxylanophilumgroup	MR Egger	9	0.862314	0.579639	1.28284	0.488544
196	genus	unknowngenus	IVW	12	0.894309	0.788946	1.01374	0.080707
197	genus	unknowngenus	WM	12	0.947059	0.820371	1.09331	0.457849
198	genus	unknowngenus	MR Egger	12	0.902784	0.590466	1.3803	0.646968
199	genus	Turicibacter	IVW	9	1.03295	0.91833	1.16187	0.589045
200	genus	Turicibacter	WM	9	1.04891	0.901536	1.22037	0.536487
201	genus	Turicibacter	MR Egger	9	1.18459	0.73492	1.90939	0.509177
202	genus	Enterorhabdus	IVW	6	0.976891	0.851757	1.12041	0.738144
203	genus	Enterorhabdus	WM	6	1.00722	0.849588	1.19411	0.933947
204	genus	Enterorhabdus	MR Egger	6	1.19999	0.83579	1.7229	0.3791
205	genus	Eubacteriumruminantiumgroup	IVW	18	0.990578	0.891886	1.10019	0.859665
206	genus	Eubacteriumruminantiumgroup	WM	18	1.02263	0.913567	1.1447	0.69738
207	genus	Eubacteriumruminantiumgroup	MR Egger	18	0.96983	0.675253	1.39291	0.87035
208	genus	Butyricicoccus	IVW	8	1.06994	0.887011	1.2906	0.479758
209	genus	Butyricicoccus	WM	8	1.15291	0.926251	1.43504	0.202649
210	genus	Butyricicoccus	MR Egger	8	1.15322	0.779206	1.70677	0.502777
211	genus	Faecalibacterium	IVW	10	1.01437	0.832574	1.23587	0.887373
212	genus	Faecalibacterium	WM	10	0.964372	0.805048	1.15523	0.693752
213	genus	Faecalibacterium	MR Egger	10	0.985877	0.655695	1.48232	0.947178
214	genus	Odoribacter	IVW	7	0.880855	0.744466	1.04223	0.139386
215	genus	Odoribacter	WM	7	0.927291	0.740415	1.16133	0.51091
216	genus	Odoribacter	MR Egger	7	0.859112	0.507322	1.45484	0.596454
217	genus	Catenibacterium	IVW	4	1.04193	0.931832	1.16504	0.470957
218	genus	Catenibacterium	WM	4	1.04492	0.915387	1.19278	0.515232
219	genus	Catenibacterium	MR Egger	4	1.74919	0.431151	7.09648	0.515829
220	genus	FamilyXIIIAD3011group	IVW	13	0.963185	0.836323	1.10929	0.602677
221	genus	FamilyXIIIAD3011group	WM	13	1.03158	0.865881	1.22898	0.727834
222	genus	FamilyXIIIAD3011group	MR Egger	13	1.67078	0.905876	3.08154	0.128531
223	genus	Ruminiclostridium9	IVW	7	1.11195	0.919439	1.34476	0.27394
224	genus	Ruminiclostridium9	WM	7	1.08525	0.850336	1.38507	0.510944
225	genus	Ruminiclostridium9	MR Egger	7	0.880477	0.371301	2.0879	0.784218
226	genus	unknowngenus	IVW	9	0.970597	0.855852	1.10073	0.641991
227	genus	unknowngenus	WM	9	0.913202	0.776081	1.07455	0.274037
228	genus	unknowngenus	MR Egger	9	0.751871	0.550866	1.02622	0.115404
229	genus	Terrisporobacter	IVW	5	1.09067	0.918838	1.29464	0.321057
230	genus	Terrisporobacter	WM	5	1.11836	0.914735	1.36731	0.275323
231	genus	Terrisporobacter	MR Egger	5	1.49333	0.937919	2.37764	0.189626
232	genus	Lactococcus	IVW	9	1.03313	0.951093	1.12224	0.440042
233	genus	Lactococcus	WM	9	1.01508	0.911541	1.13038	0.785082
234	genus	Lactococcus	MR Egger	9	1.0961	0.75611	1.58898	0.642929
235	genus	Eubacteriumhalliigroup	IVW	15	0.920483	0.80626	1.05089	0.2203
236	genus	Eubacteriumhalliigroup	WM	15	0.983068	0.823699	1.17327	0.849911
237	genus	Eubacteriumhalliigroup	MR Egger	15	0.907189	0.679863	1.21052	0.519634
238	genus	Oscillibacter	IVW	13	0.940951	0.8499	1.04176	0.24114
239	genus	Oscillibacter	WM	13	0.938396	0.819083	1.07509	0.35944
240	genus	Oscillibacter	MR Egger	13	1.21298	0.836952	1.75796	0.329699
241	genus	Adlercreutzia	IVW	8	1.13515	1.00103	1.28725	0.0481542
242	genus	Adlercreutzia	WM	8	1.07891	0.924206	1.25951	0.336131
243	genus	Adlercreutzia	MR Egger	8	1.41794	0.807087	2.49111	0.270161
244	genus	LachnospiraceaeFCS020group	IVW	12	0.939923	0.832056	1.06177	0.319147
245	genus	LachnospiraceaeFCS020group	WM	12	0.931022	0.788636	1.09911	0.398663
246	genus	LachnospiraceaeFCS020group	MR Egger	12	0.789229	0.571168	1.09054	0.181911
247	genus	Escherichia_Shigella	IVW	10	1.00044	0.870531	1.14974	0.995016
248	genus	Escherichia_Shigella	WM	10	1.07163	0.898592	1.27799	0.441333
249	genus	Escherichia_Shigella	MR Egger	10	0.967667	0.622056	1.5053	0.887692
250	genus	Hungatella	IVW	5	1.01506	0.907743	1.13506	0.793182
251	genus	Hungatella	WM	5	0.997339	0.860696	1.15568	0.971731
252	genus	Hungatella	MR Egger	5	0.797168	0.405318	1.56785	0.55815
253	genus	Lactobacillus	IVW	8	0.976824	0.88662	1.07621	0.63526
254	genus	Lactobacillus	WM	8	1.01078	0.885858	1.15331	0.873477
255	genus	Lactobacillus	MR Egger	8	0.886523	0.691082	1.13724	0.379771
256	genus	Coprococcus3	IVW	9	1.10533	0.905242	1.34964	0.325657
257	genus	Coprococcus3	WM	9	1.20179	0.953998	1.51394	0.118699
258	genus	Coprococcus3	MR Egger	9	1.66798	0.52668	5.28245	0.413204
259	genus	Butyricimonas	IVW	13	0.973282	0.841332	1.12593	0.715602
260	genus	Butyricimonas	WM	13	1.02563	0.868094	1.21176	0.766118
261	genus	Butyricimonas	MR Egger	13	0.855635	0.500806	1.46187	0.579791
262	genus	LachnospiraceaeUCG001	IVW	12	1.02771	0.925324	1.14143	0.609694
263	genus	LachnospiraceaeUCG001	WM	12	1.00329	0.873825	1.15194	0.962838
264	genus	LachnospiraceaeUCG001	MR Egger	12	1.14871	0.744053	1.77345	0.545516
265	genus	Holdemania	IVW	14	1.05043	0.953779	1.15689	0.317748
266	genus	Holdemania	WM	14	1.04486	0.918881	1.1881	0.503244
267	genus	Holdemania	MR Egger	14	1.20594	0.907587	1.60236	0.220913
268	genus	LachnospiraceaeUCG010	IVW	10	1.02842	0.892287	1.18532	0.69891
269	genus	LachnospiraceaeUCG010	WM	10	1.08781	0.901244	1.31301	0.380582
270	genus	LachnospiraceaeUCG010	MR Egger	10	1.07647	0.697684	1.6609	0.747682
271	genus	Eubacteriumcoprostanoligenesgroup	IVW	13	0.998034	0.86438	1.15235	0.978594
272	genus	Eubacteriumcoprostanoligenesgroup	WM	13	0.943693	0.775308	1.14865	0.563297
273	genus	Eubacteriumcoprostanoligenesgroup	MR Egger	13	0.864416	0.491602	1.51996	0.62285
274	genus	Fusicatenibacter	IVW	18	0.946376	0.835221	1.07232	0.387262
275	genus	Fusicatenibacter	WM	18	0.902243	0.765167	1.06388	0.221127
276	genus	Fusicatenibacter	MR Egger	18	0.986788	0.609539	1.59752	0.957517
277	genus	Ruminococcustorquesgroup	IVW	7	1.00252	0.785532	1.27946	0.983836
278	genus	Ruminococcustorquesgroup	WM	7	0.942985	0.71002	1.25239	0.685115
279	genus	Ruminococcustorquesgroup	MR Egger	7	1.15671	0.517705	2.58444	0.737123
280	genus	Streptococcus	IVW	12	0.926337	0.80363	1.06778	0.291234
281	genus	Streptococcus	WM	12	0.885499	0.731304	1.07221	0.212851
282	genus	Streptococcus	MR Egger	12	0.849649	0.503009	1.43517	0.555984
283	genus	Collinsella	IVW	9	1.08763	0.923707	1.28065	0.313522
284	genus	Collinsella	WM	9	1.03076	0.823976	1.28944	0.790855
285	genus	Collinsella	MR Egger	9	1.00036	0.53187	1.8815	0.999147
286	genus	Coprococcus2	IVW	8	0.860738	0.709088	1.04482	0.129369
287	genus	Coprococcus2	WM	8	0.756452	0.621853	0.920186	0.00523718
288	genus	Coprococcus2	MR Egger	8	0.471457	0.0968638	2.29468	0.387643
289	genus	Anaerostipes	IVW	13	1.01262	0.879827	1.16545	0.861204
290	genus	Anaerostipes	WM	13	0.985927	0.819251	1.18651	0.880764
291	genus	Anaerostipes	MR Egger	13	1.22	0.732293	2.03253	0.461183
292	genus	Allisonella	IVW	8	0.985196	0.909732	1.06692	0.713752
293	genus	Allisonella	WM	8	1.03887	0.937019	1.1518	0.468834
294	genus	Allisonella	MR Egger	8	1.4575	0.882028	2.40845	0.191926
295	genus	Methanobrevibacter	IVW	6	0.993181	0.897985	1.09847	0.894112
296	genus	Methanobrevibacter	WM	6	0.97943	0.860331	1.11502	0.753361
297	genus	Methanobrevibacter	MR Egger	6	1.00804	0.691264	1.46998	0.968802
298	genus	Bacteroides	IVW	7	1.04886	0.871148	1.26282	0.61452
299	genus	Bacteroides	WM	7	0.974418	0.76953	1.23386	0.829631
300	genus	Bacteroides	MR Egger	7	0.777134	0.293632	2.05678	0.633217
301	genus	Flavonifractor	IVW	5	1.01153	0.851605	1.20149	0.896099
302	genus	Flavonifractor	WM	5	1.05311	0.847994	1.30785	0.63963
303	genus	Flavonifractor	MR Egger	5	0.975147	0.490518	1.93859	0.94729
304	genus	Parasutterella	IVW	14	1.09297	0.99027	1.20631	0.0774329
305	genus	Parasutterella	WM	14	1.0589	0.921676	1.21655	0.418972
306	genus	Parasutterella	MR Egger	14	0.991342	0.754621	1.30232	0.951219
307	genus	LachnospiraceaeUCG008	IVW	10	0.913707	0.830711	1.00499	0.0632463
308	genus	LachnospiraceaeUCG008	WM	10	0.925733	0.811955	1.05545	0.248765
309	genus	LachnospiraceaeUCG008	MR Egger	10	0.614259	0.378263	0.997492	0.0843239
310	genus	Intestinimonas	IVW	16	1.10151	0.989264	1.22649	0.0778756
311	genus	Intestinimonas	WM	16	1.10752	0.952268	1.28807	0.185078
312	genus	Intestinimonas	MR Egger	16	0.938233	0.699046	1.25926	0.677554
313	genus	Coprobacter	IVW	10	0.971217	0.864257	1.09142	0.623718
314	genus	Coprobacter	WM	10	0.965752	0.84201	1.10768	0.618385
315	genus	Coprobacter	MR Egger	10	1.2741	0.837031	1.93939	0.29118
316	genus	Paraprevotella	IVW	13	0.957626	0.881505	1.04032	0.305558
317	genus	Paraprevotella	WM	13	0.95434	0.858475	1.06091	0.386878
318	genus	Paraprevotella	MR Egger	13	1.01744	0.743484	1.39234	0.915918
319	genus	RuminococcaceaeUCG002	IVW	19	0.97195	0.860871	1.09736	0.645875
320	genus	RuminococcaceaeUCG002	WM	19	0.959916	0.82108	1.12223	0.607777
321	genus	RuminococcaceaeUCG002	MR Egger	19	0.949981	0.690457	1.30705	0.756451
322	genus	Howardella	IVW	9	1.02219	0.950207	1.09964	0.55574
323	genus	Howardella	WM	9	1.05061	0.958767	1.15126	0.290121
324	genus	Howardella	MR Egger	9	1.03656	0.775389	1.38569	0.815401
325	genus	Desulfovibrio	IVW	10	0.904569	0.80438	1.01724	0.0940034
326	genus	Desulfovibrio	WM	10	0.917601	0.786065	1.07115	0.276004
327	genus	Desulfovibrio	MR Egger	10	0.974079	0.688621	1.37787	0.885677
328	genus	Clostridiuminnocuumgroup	IVW	7	1.03559	0.937556	1.14387	0.490708
329	genus	Clostridiuminnocuumgroup	WM	7	1.05004	0.932703	1.18213	0.419307
330	genus	Clostridiuminnocuumgroup	MR Egger	7	1.37575	0.857808	2.20641	0.242921
331	genus	Coprococcus1	IVW	11	1.05945	0.924582	1.21399	0.40582
332	genus	Coprococcus1	WM	11	1.07769	0.896606	1.29536	0.425337
333	genus	Coprococcus1	MR Egger	11	1.00607	0.70795	1.42972	0.97383
334	genus	Ruminococcusgnavusgroup	IVW	11	0.983837	0.883501	1.09557	0.766538
335	genus	Ruminococcusgnavusgroup	WM	11	1.00944	0.88524	1.15107	0.888422
336	genus	Ruminococcusgnavusgroup	MR Egger	11	0.991387	0.575829	1.70684	0.975785
337	genus	RuminococcaceaeUCG011	IVW	8	1.11864	1.03472	1.20936	0.0048336
338	genus	RuminococcaceaeUCG011	WM	8	1.11508	1.00451	1.23783	0.0409103
339	genus	RuminococcaceaeUCG011	MR Egger	8	1.14947	0.760929	1.73641	0.532635
340	genus	Prevotella7	IVW	11	0.94582	0.881617	1.0147	0.12039
341	genus	Prevotella7	WM	11	0.940449	0.854185	1.03542	0.211005
342	genus	Prevotella7	MR Egger	11	0.869975	0.579082	1.30699	0.519219
343	genus	Sutterella	IVW	12	0.933841	0.816453	1.06811	0.317943
344	genus	Sutterella	WM	12	0.902236	0.750931	1.08403	0.271983
345	genus	Sutterella	MR Egger	12	0.628899	0.360547	1.09698	0.133328
346	genus	RuminococcaceaeUCG009	IVW	12	1.01344	0.923642	1.11196	0.777947
347	genus	RuminococcaceaeUCG009	WM	12	1.01656	0.897169	1.15183	0.796705
348	genus	RuminococcaceaeUCG009	MR Egger	12	0.886648	0.612299	1.28392	0.538486
349	genus	RuminococcaceaeUCG005	IVW	14	1.03119	0.900358	1.18103	0.657279
350	genus	RuminococcaceaeUCG005	WM	14	1.06937	0.904331	1.26453	0.432914
351	genus	RuminococcaceaeUCG005	MR Egger	14	1.05339	0.71783	1.54581	0.7949
352	genus	Senegalimassilia	IVW	5	0.978067	0.779626	1.22702	0.847985
353	genus	Senegalimassilia	WM	5	0.968	0.774208	1.2103	0.775372
354	genus	Senegalimassilia	MR Egger	5	0.983095	0.357366	2.70444	0.975731
355	genus	Eubacteriumfissicatenagroup	IVW	9	0.911964	0.812377	1.02376	0.118285
356	genus	Eubacteriumfissicatenagroup	WM	9	0.967983	0.85107	1.10096	0.620251
357	genus	Eubacteriumfissicatenagroup	MR Egger	9	1.16537	0.630866	2.15274	0.639946
358	genus	Peptococcus	IVW	12	1.04382	0.949939	1.14697	0.372466
359	genus	Peptococcus	WM	12	1.04578	0.931253	1.17439	0.449409
360	genus	Peptococcus	MR Egger	12	1.21182	0.838648	1.75103	0.330411
361	genus	Anaerofilum	IVW	11	1.02454	0.938537	1.11842	0.58785
362	genus	Anaerofilum	WM	11	0.966861	0.859676	1.08741	0.574
363	genus	Anaerofilum	MR Egger	11	0.984906	0.596728	1.6256	0.953861
364	genus	Dialister	IVW	11	1.07489	0.944588	1.22316	0.273366
365	genus	Dialister	WM	11	1.04986	0.882808	1.24851	0.582147
366	genus	Dialister	MR Egger	11	0.862301	0.503066	1.47806	0.603065
367	genus	Tyzzerella3	IVW	13	1.00245	0.927171	1.08385	0.950974
368	genus	Tyzzerella3	WM	13	0.97755	0.880006	1.08591	0.672043
369	genus	Tyzzerella3	MR Egger	13	0.774353	0.495121	1.21106	0.286269
370	genus	Blautia	IVW	12	0.962541	0.827471	1.11966	0.620674
371	genus	Blautia	WM	12	0.952089	0.776868	1.16683	0.636121
372	genus	Blautia	MR Egger	12	0.768309	0.52774	1.11854	0.199034
373	genus	Subdoligranulum	IVW	11	0.99953	0.871065	1.14694	0.994653
374	genus	Subdoligranulum	WM	11	1.02071	0.844683	1.23341	0.831936
375	genus	Subdoligranulum	MR Egger	11	1.34893	0.94583	1.92382	0.132821
376	genus	RuminococcaceaeUCG014	IVW	11	0.92886	0.821989	1.04963	0.236667
377	genus	RuminococcaceaeUCG014	WM	11	0.935949	0.792512	1.10535	0.435442
378	genus	RuminococcaceaeUCG014	MR Egger	11	0.875946	0.656344	1.16902	0.391833
379	genus	Phascolarctobacterium	IVW	8	1.06359	0.923919	1.22437	0.390729
380	genus	Phascolarctobacterium	WM	8	1.01402	0.835907	1.2301	0.887619
381	genus	Phascolarctobacterium	MR Egger	8	1.26279	0.655983	2.4309	0.511165
382	genus	Akkermansia	IVW	11	1.06612	0.910066	1.24894	0.427821
383	genus	Akkermansia	WM	11	0.965443	0.805617	1.15698	0.703296
384	genus	Akkermansia	MR Egger	11	1.1463	0.656346	2.00201	0.642713
385	genus	DefluviitaleaceaeUCG011	IVW	9	1.00257	0.889144	1.13047	0.966563
386	genus	DefluviitaleaceaeUCG011	WM	9	0.962925	0.829798	1.11741	0.618726
387	genus	DefluviitaleaceaeUCG011	MR Egger	9	1.02252	0.662337	1.57857	0.922753
388	genus	Olsenella	IVW	10	1.04244	0.938586	1.15778	0.437598
389	genus	Olsenella	WM	10	1.04618	0.938447	1.16629	0.41549
390	genus	Olsenella	MR Egger	10	0.933842	0.659518	1.32227	0.709748
391	genus	Gordonibacter	IVW	10	0.937133	0.869951	1.0095	0.0871183
392	genus	Gordonibacter	WM	10	0.962369	0.87186	1.06228	0.446564
393	genus	Gordonibacter	MR Egger	10	0.845792	0.62707	1.14081	0.304528
1	spceis	Eggerthella lenta	IVW	2	1.00004	0.997363	1.00272	0.978884
2	spceis	Akkermansia muciniphila	IVW	2	0.991901	0.947213	1.0387	0.729549
3	spceis	Faecalibacterium prausnitzii	IVW	9	0.990843	0.969317	1.01285	0.411722
4	spceis	Faecalibacterium prausnitzii	WM	9	0.998433	0.970795	1.02686	0.912814
5	spceis	Faecalibacterium prausnitzii	MR Egger	9	1.00972	0.977363	1.04315	0.578734
6	spceis	Veillonella dispar	Wald ratio	1	0.998782	0.992428	1.00518	0.70826

## Sheet: Supplementary table 4
Supplementary table 4 Results of sensitivity analysis (locus-wide significance, P<1.00E-05)
NO.	Level	Exposure	IVW_Q	IVW_Q_P	MR Egger_Q	MR Egger_Q_P	egger_intercept	pleiotropy_P
1	phylum	Proteobacteria	10.6391	0.473974	10.1016	0.431625	0.00949964	0.482463
2	phylum	Euryarchaeota	18.9493	0.040912	18.4253	0.0305481	-0.0160178	0.625083
3	phylum	Verrucomicrobia	18.1518	0.0781243	17.8907	0.0568353	0.00691373	0.71044
4	phylum	Bacteroidetes	6.40603	0.698693	5.57074	0.695191	0.0117143	0.38746
5	phylum	Tenericutes	9.74181	0.55375	9.73228	0.464287	0.00169201	0.924167
6	phylum	Firmicutes	15.1507	0.298041	11.9372	0.450737	0.022134	0.0982586
7	phylum	Actinobacteria	11.1443	0.598732	11.1227	0.518436	0.00249078	0.885584
8	phylum	Lentisphaerae	5.29556	0.72557	2.29288	0.94187	-0.0420914	0.126728
9	phylum	Cyanobacteria	9.23602	0.236152	5.57534	0.472398	0.0450763	0.104231
1	class	Methanobacteria	4.09317	0.768985	2.91825	0.819035	-0.0281683	0.320016
2	class	Deltaproteobacteria	2.00213	0.996324	1.99114	0.991607	-0.00253719	0.918809
3	class	Clostridia	9.5518	0.387971	9.18514	0.32692	0.013198	0.587488
4	class	Bacilli	12.1603	0.790334	12.1599	0.7329	-0.000230598	0.98441
5	class	Betaproteobacteria	2.70094	0.974982	2.66535	0.953574	-0.00320065	0.855056
6	class	Bacteroidia	9.08434	0.695711	7.54739	0.753182	0.0148784	0.24087
7	class	Coriobacteriia	8.4118	0.752178	7.98718	0.714452	-0.0140632	0.528018
8	class	Actinobacteria	11.1267	0.600205	7.24675	0.840886	-0.0234907	0.0723885
9	class	Melainabacteria	5.68895	0.7706	5.00262	0.757296	0.0130864	0.431435
10	class	Negativicutes	8.65971	0.65327	8.23609	0.605788	0.0104635	0.529806
11	class	Mollicutes	9.74181	0.55375	9.73228	0.464287	0.00169201	0.924167
12	class	Gammaproteobacteria	4.18249	0.651996	3.40323	0.638078	0.0197395	0.417783
13	class	Verrucomicrobiae	17.1611	0.0708751	17.0495	0.047947	-0.0054376	0.813661
14	class	Alphaproteobacteria	9.48118	0.14827	6.27945	0.279969	0.0416708	0.171227
15	class	Lentisphaeria	5.3096	0.622238	2.15098	0.905302	-0.042405	0.125855
16	class	Erysipelotrichia	16.7254	0.160223	16.0761	0.138331	-0.0156632	0.51879
1	order	Rhodospirillales	13.7133	0.394339	13.576	0.328597	-0.00670833	0.73362
2	order	Bacteroidales	9.08434	0.695711	7.54739	0.753182	0.0148784	0.24087
3	order	Selenomonadales	8.65971	0.65327	8.23609	0.605788	0.0104635	0.529806
4	order	NB1n	7.33655	0.771211	6.99688	0.725739	0.0108044	0.572927
5	order	Methanobacteriales	4.09317	0.768985	2.91825	0.819035	-0.0281683	0.320016
6	order	Victivallales	5.3096	0.622238	2.15098	0.905302	-0.042405	0.125855
7	order	Burkholderiales	3.26858	0.952688	3.02354	0.932871	-0.00838969	0.633899
8	order	Bacillales	10.9636	0.140213	9.49607	0.147541	0.0285262	0.372762
9	order	Bifidobacteriales	7.57359	0.670409	7.56606	0.578397	-0.00127723	0.932744
10	order	Actinomycetales	0.820569	0.844541	0.253247	0.881065	-0.0152159	0.529917
11	order	Verrucomicrobiales	17.1611	0.0708751	17.0495	0.047947	-0.0054376	0.813661
12	order	Erysipelotrichales	16.7254	0.160223	16.0761	0.138331	-0.0156632	0.51879
13	order	Coriobacteriales	8.4118	0.752178	7.98718	0.714452	-0.0140632	0.528018
14	order	Clostridiales	7.87663	0.640886	7.63019	0.5718	0.0102697	0.631492
15	order	Pasteurellales	9.77964	0.635286	9.77876	0.550391	0.000337385	0.976817
16	order	Lactobacillales	11.1864	0.671333	11.029	0.608385	0.00476445	0.698006
17	order	MollicutesRF9	7.19071	0.783436	7.18893	0.707497	0.000583496	0.96713
18	order	Desulfovibrionales	3.04125	0.962637	2.71358	0.951027	-0.0136359	0.582764
19	order	Gastranaerophilales	4.30722	0.828396	1.35484	0.986914	0.0291264	0.129447
20	order	Enterobacteriales	12.6916	0.0482034	12.6124	0.0272953	-0.0108734	0.866274
1	family	Veillonellaceae	10.4723	0.915393	8.87437	0.944121	-0.00979609	0.223249
2	family	Victivallaceae	27.9697	0.00327214	27.7134	0.00200608	-0.0116283	0.767284
3	family	Clostridiaceae1	10.9663	0.278026	10.7355	0.217141	-0.00726845	0.689251
4	family	Christensenellaceae	9.69475	0.46767	9.67225	0.377664	-0.00143789	0.888162
5	family	Rhodospirillaceae	18.7044	0.176553	18.6836	0.133245	-0.00271395	0.906016
6	family	Coriobacteriaceae	8.4118	0.752178	7.98718	0.714452	-0.0140632	0.528018
7	family	Rikenellaceae	25.7076	0.0412103	25.6096	0.029005	0.0041889	0.820286
8	family	Pasteurellaceae	9.77964	0.635286	9.77876	0.550391	0.000337385	0.976817
9	family	Defluviitaleaceae	5.20166	0.877306	3.92821	0.916074	-0.0215364	0.288303
10	family	Alcaligenaceae	15.1134	0.127982	14.1984	0.115439	0.0215788	0.465811
11	family	unknownfamily	7.19071	0.783436	7.18893	0.707497	0.000583496	0.96713
12	family	Prevotellaceae	19.936	0.132171	16.7324	0.21183	0.0264035	0.138656
13	family	Peptostreptococcaceae	7.24256	0.841177	6.59156	0.83113	0.0084271	0.436856
14	family	Streptococcaceae	7.64294	0.663669	5.48689	0.78997	0.0368168	0.176071
15	family	Desulfovibrionaceae	1.54021	0.980885	1.5244	0.957857	-0.00328412	0.904069
16	family	Acidaminococcaceae	5.80355	0.445553	3.65178	0.600557	0.0314218	0.20232
17	family	Porphyromonadaceae	4.01168	0.856068	3.27276	0.858676	-0.0205385	0.418468
18	family	Bifidobacteriaceae	7.57359	0.670409	7.56606	0.578397	-0.00127723	0.932744
19	family	FamilyXIII	3.79446	0.704468	3.78268	0.581109	-0.00256366	0.91779
20	family	Oxalobacteraceae	10.8962	0.619512	9.31492	0.675823	0.0234826	0.232496
21	family	Ruminococcaceae	8.32392	0.402485	8.23427	0.31239	0.00477016	0.790468
22	family	Erysipelotrichaceae	16.7254	0.160223	16.0761	0.138331	-0.0156632	0.51879
23	family	Actinomycetaceae	0.820371	0.844589	0.255721	0.879976	-0.0151557	0.530781
24	family	Lachnospiraceae	12.1776	0.665541	11.3426	0.658933	0.012842	0.376318
25	family	Peptococcaceae	8.61872	0.375474	6.95897	0.433165	-0.0199165	0.238583
26	family	Methanobacteriaceae	4.09317	0.768985	2.91825	0.819035	-0.0281683	0.320016
27	family	Lactobacillaceae	3.86237	0.795487	3.3279	0.766708	0.0118061	0.492285
28	family	unknownfamily	4.30722	0.828396	1.35484	0.986914	0.0291264	0.129447
29	family	Bacteroidaceae	6.28511	0.392021	5.84115	0.321984	0.0196169	0.564569
30	family	FamilyXI	8.69446	0.275343	8.15677	0.226841	-0.0233413	0.552589
31	family	unknownfamily	7.33655	0.771211	6.99688	0.725739	0.0108044	0.572927
32	family	BacteroidalesS24.7gorup	15.2797	0.0325761	13.4626	0.0362511	0.0301343	0.402827
33	family	Enterobacteriaceae	12.6916	0.0482034	12.6124	0.0272953	-0.0108734	0.866274
34	family	Verrucomicrobiaceae	17.1569	0.0709624	17.0412	0.0480754	-0.005537	0.810228
35	family	ClostridialesvadinBB60group	16.9524	0.258725	11.7457	0.548596	0.0280323	0.039985
1	genus	RuminococcaceaeUCG010	11.0481	0.0504352	2.01259	0.733442	0.0482425	0.0397101
2	genus	Erysipelatoclostridium	16.0538	0.3101	14.2313	0.35776	0.0206627	0.21943
3	genus	Eisenbergiella	14.9646	0.133359	13.7957	0.129782	0.0367459	0.405225
4	genus	Romboutsia	8.55643	0.740277	8.27956	0.688064	-0.00780968	0.609207
5	genus	Parabacteroides	1.5247	0.822258	1.34503	0.71847	0.0244005	0.700213
6	genus	unknowngenus	8.35436	0.756861	8.29116	0.687009	0.00424114	0.806138
7	genus	unknowngenus	15.2797	0.0325761	13.4626	0.0362511	0.0301343	0.402827
8	genus	Oxalobacter	7.12949	0.713166	6.83235	0.654569	0.0144644	0.598923
9	genus	Bilophila	8.11953	0.775721	7.82177	0.729175	-0.0124429	0.596185
10	genus	Ruminiclostridium6	10.7213	0.634157	7.98219	0.786521	0.0208979	0.123821
11	genus	Alloprevotella	8.03899	0.0901602	4.85528	0.182706	0.102664	0.255321
12	genus	unknowngenus	4.30722	0.828396	1.35484	0.986914	0.0291264	0.129447
13	genus	Ruminiclostridium5	5.70326	0.839548	5.19657	0.816847	-0.0143	0.494612
14	genus	LachnospiraceaeNK4A136group	25.4733	0.0301725	22.2235	0.0519944	-0.0147033	0.191226
15	genus	unknowngenus	20.1232	0.126304	19.6107	0.105352	0.0160767	0.569938
16	genus	Lachnospira	9.49175	0.0909859	7.18222	0.126566	0.0575583	0.3201
17	genus	Ruminococcus1	13.3671	0.146686	13.197	0.10525	-0.00600664	0.756315
18	genus	Actinomyces	2.52191	0.866008	2.49683	0.776972	0.00261345	0.880366
19	genus	unknowngenus	16.9524	0.258725	11.7457	0.548596	0.0280323	0.039985
20	genus	Ruminococcusgauvreauiigroup	17.481	0.0643751	15.7281	0.0727805	0.0259773	0.342741
21	genus	Holdemanella	6.10289	0.806546	5.53905	0.785018	-0.0108225	0.471893
22	genus	Slackia	3.33835	0.647976	1.59856	0.80905	0.055302	0.257609
23	genus	unknowngenus	7.19071	0.783436	7.18893	0.707497	0.000583496	0.96713
24	genus	RikenellaceaeRC9gutgroup	8.05145	0.623812	8.04439	0.52968	-0.0025135	0.934877
25	genus	Intestinibacter	13.7759	0.466537	12.0821	0.520925	0.0182592	0.21569
26	genus	RuminococcaceaeNK4A214group	4.57028	0.970817	4.5626	0.950489	-0.00136483	0.931744
27	genus	Veillonella	5.5984	0.347276	5.58132	0.232673	0.00608521	0.917232
28	genus	Ruminococcus2	13.3491	0.499235	13.0495	0.443997	-0.00572531	0.594065
29	genus	Roseburia	18.6369	0.1348	17.0131	0.149104	0.0192667	0.305593
30	genus	Oscillospira	10.1535	0.180043	9.41372	0.151612	-0.0235898	0.51795
31	genus	Eubacteriumnodatumgroup	7.43692	0.683652	5.90476	0.749411	-0.0276616	0.247106
32	genus	Alistipes	7.01454	0.797905	6.99715	0.725714	-0.00300988	0.89771
33	genus	unknowngenus	8.64601	0.732831	8.6459	0.65454	0.000159834	0.991751
34	genus	Dorea	8.47733	0.486848	7.44185	0.489794	0.0153638	0.338658
35	genus	Lachnoclostridium	14.68	0.259403	13.6968	0.250225	-0.0157317	0.393236
36	genus	Barnesiella	12.1137	0.355154	12.1128	0.277577	-0.000617958	0.978522
37	genus	ErysipelotrichaceaeUCG003	9.37027	0.857375	8.6763	0.851211	0.0110505	0.418804
38	genus	Anaerotruncus	5.92313	0.919907	5.576	0.900106	-0.00803324	0.567643
39	genus	unknowngenus	8.93526	0.443272	6.81282	0.556957	0.026071	0.183256
40	genus	ChristensenellaceaeR.7group	7.73085	0.356925	7.54286	0.273542	0.0104714	0.712326
41	genus	Eggerthella	11.4559	0.245745	11.452	0.177378	0.00144746	0.959542
42	genus	Clostridiumsensustricto1	7.38512	0.286695	7.26473	0.201684	-0.00655737	0.785016
43	genus	Eubacteriumbrachygroup	5.17707	0.818607	4.97483	0.760263	0.0089863	0.664851
44	genus	LachnospiraceaeUCG004	6.74003	0.819728	6.73526	0.75018	-0.00128094	0.94626
45	genus	Bifidobacterium	8.56993	0.661522	8.56989	0.57335	7.52e-05	0.994928
46	genus	Victivallis	9.93133	0.356073	9.77375	0.281266	0.0146338	0.728783
47	genus	LachnospiraceaeNC2004group	11.777	0.161432	11.7755	0.108186	-0.000926375	0.977007
48	genus	RuminococcaceaeUCG013	11.6873	0.306528	7.87522	0.546768	0.0304917	0.0826395
49	genus	Haemophilus	6.04473	0.642222	5.2263	0.632369	0.0126541	0.395708
50	genus	Butyrivibrio	13.4766	0.489384	13.1069	0.439589	-0.0108088	0.555225
51	genus	LachnospiraceaeND3007group	0.106704	0.948046	0.0218488	0.88249	-0.0419576	0.819547
52	genus	RuminococcaceaeUCG003	14.4343	0.209886	10.6025	0.389309	0.0297093	0.0864722
53	genus	FamilyXIIIUCG001	5.86063	0.556115	3.98641	0.678515	-0.0264048	0.220029
54	genus	Eubacteriumventriosumgroup	13.2287	0.508598	7.86629	0.852201	-0.047543	0.0375487
55	genus	Eubacteriumrectalegroup	7.83888	0.347015	4.15223	0.656084	-0.038909	0.103257
56	genus	Eubacteriumoxidoreducensgroup	1.31308	0.859153	1.26544	0.737354	-0.00553544	0.84124
57	genus	Prevotella9	26.182	0.0245416	24.905	0.023756	-0.0150171	0.428964
58	genus	RuminococcaceaeUCG004	9.00637	0.531499	8.99876	0.437389	-0.00231053	0.932376
59	genus	Marvinbryantia	14.3375	0.110817	13.8346	0.086179	-0.0165572	0.604407
60	genus	Eubacteriumeligensgroup	5.56377	0.351004	5.48573	0.240987	0.00777465	0.823172
61	genus	unknowngenus	5.37083	0.865071	5.07657	0.827583	-0.0126672	0.600678
62	genus	unknowngenus	7.33655	0.771211	6.99688	0.725739	0.0108044	0.572927
63	genus	CandidatusSoleaferrea	18.7069	0.0165081	13.8125	0.0546179	0.106338	0.159274
64	genus	Sellimonas	3.77863	0.876524	2.84501	0.89896	0.0285491	0.366114
65	genus	Eubacteriumxylanophilumgroup	5.97676	0.649835	5.44831	0.605426	0.0120481	0.49085
66	genus	unknowngenus	17.8851	0.0842847	17.8814	0.0569979	-0.000924923	0.964376
67	genus	Turicibacter	1.96458	0.982079	1.62787	0.97755	-0.0147314	0.579924
68	genus	Enterorhabdus	1.97755	0.852243	0.526708	0.970849	-0.0288207	0.294788
69	genus	Eubacteriumruminantiumgroup	33.2994	0.0103263	33.2694	0.00680585	0.00213011	0.905914
70	genus	Butyricicoccus	10.4097	0.166519	10.0911	0.120867	-0.00743586	0.678609
71	genus	Faecalibacterium	23.4481	0.00526461	23.3738	0.00291609	0.00345129	0.877212
72	genus	Odoribacter	4.023	0.673564	4.01337	0.547493	0.00195048	0.925636
73	genus	Catenibacterium	2.15896	0.540077	1.62987	0.442669	-0.0667944	0.542613
74	genus	FamilyXIIIAD3011group	15.032	0.239693	11.5986	0.394555	-0.0454502	0.0985769
75	genus	Ruminiclostridium9	1.96463	0.922923	1.66962	0.892705	0.0155868	0.610356
76	genus	unknowngenus	9.91478	0.271058	6.93269	0.435922	0.0281018	0.127831
77	genus	Terrisporobacter	5.60938	0.230281	3.38683	0.335739	-0.0329447	0.255175
78	genus	Lactococcus	4.54393	0.805022	4.4413	0.727773	-0.00800677	0.758048
79	genus	Eubacteriumhalliigroup	19.426	0.149303	19.4071	0.111013	0.00129472	0.912202
80	genus	Oscillibacter	13.2326	0.352366	11.2537	0.422257	-0.0247293	0.191792
81	genus	Adlercreutzia	3.72155	0.811232	3.09166	0.797257	-0.0201328	0.457625
82	genus	LachnospiraceaeFCS020group	8.56974	0.66154	7.26219	0.700482	0.0139069	0.279475
83	genus	Escherichia.Shigella	8.34586	0.499702	8.32055	0.402801	0.00261963	0.879885
84	genus	Hungatella	3.46582	0.483095	2.96179	0.397554	0.0317359	0.528943
85	genus	Lactobacillus	6.27586	0.507933	5.58919	0.470744	0.0122011	0.439011
86	genus	Coprococcus3	11.467	0.176613	10.6946	0.152508	-0.0247311	0.500045
87	genus	Butyricimonas	18.7912	0.0936936	18.3878	0.0730067	0.0114715	0.632926
88	genus	LachnospiraceaeUCG001	5.72321	0.89118	5.4552	0.858773	-0.0104665	0.61593
89	genus	Holdemania	12.0245	0.525637	11	0.528918	-0.0141653	0.331432
90	genus	LachnospiraceaeUCG010	6.5784	0.680921	6.53069	0.588006	-0.00369755	0.832574
91	genus	Eubacteriumcoprostanoligenesgroup	10.8199	0.544417	10.5534	0.481399	0.00915393	0.615943
92	genus	Fusicatenibacter	18.6351	0.349876	18.5989	0.290013	-0.00292454	0.862087
93	genus	Ruminococcustorquesgroup	8.81506	0.184249	8.58112	0.126984	-0.0101334	0.7271
94	genus	Streptococcus	7.10119	0.790831	6.98851	0.726529	0.00714903	0.744058
95	genus	Collinsella	7.57861	0.475675	7.50087	0.378653	0.00608716	0.795419
96	genus	Coprococcus2	12.1214	0.0966368	11.0784	0.0859834	0.0434758	0.480732
97	genus	Anaerostipes	7.34695	0.83386	6.7931	0.815582	-0.0123067	0.472351
98	genus	Allisonella	8.08699	0.324986	5.69917	0.457719	-0.0562738	0.173238
99	genus	Methanobrevibacter	2.31016	0.804774	2.30374	0.680087	-0.00220518	0.940026
100	genus	Bacteroides	6.28511	0.392021	5.84115	0.321984	0.0196169	0.564569
101	genus	Flavonifractor	2.14764	0.708626	2.13599	0.544666	0.00310236	0.920861
102	genus	Parasutterella	11.7171	0.550965	11.1517	0.515966	0.00852387	0.46657
103	genus	LachnospiraceaeUCG008	8.94329	0.442526	6.26283	0.617817	0.0420478	0.140222
104	genus	Intestinimonas	16.9708	0.320616	15.5152	0.34387	0.0147863	0.270985
105	genus	Coprobacter	12.6217	0.180483	10.3809	0.2393	-0.0297297	0.225241
106	genus	Paraprevotella	7.80645	0.800067	7.6524	0.744061	-0.00667122	0.702199
107	genus	RuminococcaceaeUCG002	25.5067	0.111584	25.4718	0.0846364	0.00190647	0.880522
108	genus	Howardella	2.82255	0.944995	2.81307	0.901739	-0.00223661	0.925186
109	genus	Desulfovibrio	4.27183	0.892628	4.0741	0.850376	-0.00773389	0.668349
110	genus	Clostridiuminnocuumgroup	7.64489	0.265291	5.92752	0.313335	-0.0400991	0.282617
111	genus	Coprococcus1	10.2033	0.422842	10.0916	0.343117	0.00410506	0.759538
112	genus	Ruminococcusgnavusgroup	14.0733	0.169675	14.072	0.119785	-0.000857544	0.978119
113	genus	RuminococcaceaeUCG011	6.735	0.456983	6.71555	0.347956	-0.00367253	0.899415
114	genus	Prevotella7	9.17952	0.515155	9.01229	0.436141	0.011851	0.692338
115	genus	Sutterella	12.6849	0.314415	10.528	0.395455	0.0271671	0.182827
116	genus	RuminococcaceaeUCG009	10.2604	0.507125	9.7262	0.464834	0.0134888	0.481609
117	genus	RuminococcaceaeUCG005	18.3565	0.144445	18.3356	0.105874	-0.00192284	0.908739
118	genus	Senegalimassilia	8.70566	0.0688928	8.70535	0.0334761	-0.000478923	0.992441
119	genus	Eubacteriumfissicatenagroup	15.5305	0.0496152	14.2352	0.047152	-0.0322525	0.451052
120	genus	Peptococcus	15.7208	0.151818	14.7236	0.142467	-0.0201685	0.429725
121	genus	Anaerofilum	11.0714	0.351979	11.0412	0.272896	0.00444377	0.878708
122	genus	Dialister	10.5212	0.396012	9.77914	0.368659	0.0167051	0.42993
123	genus	Tyzzerella3	7.21242	0.843262	5.89195	0.880475	0.0370649	0.27488
124	genus	Blautia	11.6141	0.393337	9.9799	0.442258	0.0172117	0.229995
125	genus	Subdoligranulum	8.73265	0.55765	5.50919	0.787856	-0.0236835	0.106161
126	genus	RuminococcaceaeUCG014	9.02673	0.529569	8.8334	0.452793	0.00555551	0.67053
127	genus	Phascolarctobacterium	5.73948	0.570477	5.46275	0.48597	-0.0153118	0.617722
128	genus	Akkermansia	17.1396	0.0713317	17.0049	0.0486398	-0.00597112	0.795467
129	genus	DefluviitaleaceaeUCG011	4.61807	0.797508	4.6095	0.707494	-0.00205067	0.928867
130	genus	Olsenella	19.6112	0.0204693	18.6203	0.0170279	0.0157002	0.532375
131	genus	Gordonibacter	6.6097	0.677681	6.12872	0.632816	0.01577	0.507609
1	spceis	Eggerthella lenta	2.20009	0.138003	NA	NA	NA	NA
2	spceis	Akkermansia muciniphila	1.82804	0.17636	NA	NA	NA	NA
3	spceis	Faecalibacterium prausnitzii	4.92797	0.765247	2.56218	0.922343	-0.0120171	0.167909
4	spceis	Veillonella dispar	NA	NA	NA	NA	NA	NA

## Sheet: Supplementary table 5
Supplementary table 5 Casual effects of MR Analysis between GM and DR (genome-wide statistical significance, P<5.00E-08)
NO.	Level	Exposure	Method	nsnp	OR	OR_lci95	OR_uci95	P
1	As a whole	GM	IVW	15	1.01387	0.944434	1.08841	0.703554
2	As a whole	GM	WM	15	0.998056	0.906859	1.09842	0.968244
3	As a whole	GM	MR Egger	15	0.980944	0.765399	1.25719	0.881532
1	phylum	Actinobacteria	Wald ratio	1	1.03762	0.77153	1.39548	0.807018
1	class	Actinobacteria	Wald ratio	1	0.99196	0.786525	1.25105	0.945641
1	order	Gastranaerophilales	Wald ratio	1	0.975997	0.781514	1.21888	0.830324
2	order	Bifidobacteriales	IVW	2	1.00007	0.824326	1.21329	0.999415
1	family	Oxalobacteraceae	Wald ratio	1	1.07342	0.853404	1.35017	0.544885
2	family	unknownfamily	Wald ratio	1	0.975997	0.781514	1.21888	0.830324
3	family	Peptostreptococcaceae	Wald ratio	1	1.02199	0.678787	1.53871	0.917037
4	family	Streptococcaceae	Wald ratio	1	0.848163	0.541415	1.3287	0.472102
5	family	Bifidobacteriaceae	IVW	2	1.00007	0.824326	1.21329	0.999415
1	genus	Bifidobacterium	IVW	2	1.00003	0.827566	1.20844	0.999728
2	genus	unknowngenus	Wald ratio	1	0.975997	0.781514	1.21888	0.830324
3	genus	Tyzzerella3	Wald ratio	1	0.93771	0.755154	1.1644	0.560438
4	genus	Allisonella	Wald ratio	1	1.05035	0.886715	1.24417	0.5697
5	genus	RuminococcaceaeUCG013	Wald ratio	1	1.49763	0.962497	2.33029	0.0733671
6	genus	Erysipelatoclostridium	Wald ratio	1	1.12109	0.829655	1.51491	0.456764
7	genus	Eubacteriumcoprostanoligenesgroup	Wald ratio	1	0.93468	0.609383	1.43362	0.756923
8	genus	Ruminococcustorquesgroup	Wald ratio	1	0.651754	0.42163	1.00748	0.0540456
9	genus	Streptococcus	Wald ratio	1	0.855266	0.558503	1.30972	0.472102
10	genus	Romboutsia	Wald ratio	1	1.02176	0.681403	1.53214	0.917037
11	genus	Oxalobacter	Wald ratio	1	0.861309	0.693884	1.06913	0.175785
12	genus	Intestinibacter	Wald ratio	1	0.858792	0.599727	1.22977	0.405982
1	spceis	Eggerthella lenta	Wald ratio	1	1.00104	0.998944	1.00315	0.330329
2	spceis	Faecalibacterium prausnitzii	IVW	2	0.998084	0.96289	1.03456	0.916595
